# Supplementary material for: Contamination of street food with multidrug-resistant Salmonella, in Ouagadougou, Burkina Faso
Source: PLoS One. 2021 Jun 17;16(6):e0253312. doi: 10.1371/journal.pone.0253312 (PMC8211238; doi:10.1371/journal.pone.0253312)
Supplement: S1 Table — (XLSX) [file pone.0253312.s002.xlsx]

## Sheet: Feuil1
Isolate name	Sandwich	Year	Serotype	ST	aroC	dnaN	hemD	hisD	purE	sucA	thrA	cgMLST HC2	cgMLST HC5	cgMLST HC10	cgMLST HC20	cgMLST HC50	cgMLST HC100	cgMLST HC200	cgMLST HC400	cgMLST HC900 (ceBG)	cgMLST HC2000 (Super-lineage)	cgMLST HC2600	cgMLST HC2850 (subsp.)	Plasmid	Antimicrobial resistance profile	ampicillin	aminoglycosides	trimethoprim	Sulphonamide	phenicol	tetracycline	fosfomycin	quinolone	macrolide	Mutations in QRDR	quaternary ammonium compound	ENA accession code
MARG-22AL-OZOG	Omelette	2017	Agona	7876	3	3	7	4	3	442	322	227839	227839	227839	227606	227606	227606	227606	227606	28	28	28	2	no	Susceptible	no	-	no	no	no	no	fosA7	no	no	no		ERR5690516
MARG-11AL-KDAP	Beef kilichi	2017	Derby	7889	39	14	79	1518	8	109	2	251438	232579	232578	232578	232578	232578	232578	232578	232578	181877	181877	2	no	Susceptible	no	-	no	no	no	no	no	no	no	no		ERR5690517
MARG-12AL-KDAP	Beef kilichi	2017	Derby	7889	39	14	79	1518	8	109	2	232579	232579	232578	232578	232578	232578	232578	232578	232578	181877	181877	2	no	Susceptible	no	-	no	no	no	no	no	no	no	no		ERR5690518
MARG-16AL-KDAP	Beef kilichi	2017	Derby	7881	202	73	8	262	29	8	184	227637	227637	227637	227637	227637	227637	227637	227637	26666	26666	15	2	no	Susceptible	no	-	no	no	no	no	fosA7	no	no	no		ERR5690519
MARG-20AL-BZI	Beef kebab	2017	Derby	7881	202	73	8	262	29	8	184	227855	227855	227855	227855	227637	227637	227637	227637	26666	26666	15	2	no	Susceptible	no	-	no	no	no	no	fosA7	no	no	no		ERR5690520
MARG-27AL-PZI	Fish	2017	Derby	7882	75	898	266	1517	2	109	102	227639	227639	227639	227639	227639	227639	227639	227639	227639	227639	227639	2	no	Susceptible	no	-	no	no	no	no	no	no	no	no		ERR5690521
MARG-18AL-BROO	Beef kebab	2017	Enteritidis	11	5	2	3	7	6	6	11	227630	227630	227630	2452	2452	2452	2452	12	12	12	2	2	IncI1-I (Gamma)	AMP, SMN, SSS, CHL	blaTEM-1B	aph(3'')-Ib [strA] ;aph(6)-Id [strB]	no	sul2	catA1	no	no	no	no	no		ERR5690522
MARG-13AL-BKOSS	Beef kebab	2017	Kentucky	198	76	14	3	77	64	64	67	227848	227848	227848	528	528	528	528	528	528	528	528	2	no	AMP, SMN, SPT, GEN, SSS, TET, NAL, CIP, PEF	blaTEM-1B	aac(3)-Id ; ant(3”)-Ia [aadA7]	no	sul1	no	tet(A)	no	no	no	gyrA_S83F gyrA_D87Y parC_S80I	qacE∆1	ERR5690523
MARG-14AL-BZOG	Beef kebab	2017	Kentucky	198	76	14	3	77	64	64	67	227644	227644	528	528	528	528	528	528	528	528	528	2	no	AMP, SMN, SPT, GEN, SSS, TET, NAL, CIP, PEF	blaTEM-1B	aac(3)-Id ; ant(3”)-Ia [aadA7]	no	sul1	no	tet(A)	no	no	no	gyrA_S83F gyrA_D87Y parC_S80I	qacE∆1	ERR5690524
MARG-21AL-BZOG	Beef kebab	2017	Kentucky	7879	19	112	8	4	8	197	75	227634	227634	227634	227634	227634	227634	227634	227634	227634	7570	15	2	no	Susceptible	no	-	no	no	no	no	no	no	no	no		ERR5690525
MARG-23AL-BDAG	Beef kebab	2017	Kentucky	7879	19	112	8	4	8	197	75	227854	227854	227854	227634	227634	227634	227634	227634	227634	7570	15	2	no	Susceptible	no	-	no	no	no	no	no	no	no	no		ERR5690526
MARG-33AL-PTAN	Fish	2018	Kentucky	198	76	14	3	77	64	64	67	227643	227643	528	528	528	528	528	528	528	528	528	2	no	AMP, SMN, SPT, GEN, SSS, TET, NAL, CIP, PEF	blaTEM-1B	aph(3'')-Ib [strA] ; aph(6)-Id [strB] ; ant(3”)-Ia [aadA7]	no	sul1	no	tet(A)	no	no	no	gyrA_S83F gyrA_D87Y parC_S80I	qacE∆1	ERR5690527
MARG-19AL-BROO	Beef kebab	2017	Brancaster																						SMN, KAN, SSS, TMP, SXT, TET
MARG-7AL-BPG	Beef kebab	2017	Bredeney																						Susceptible
MARG-8AL-BW	Beef kebab	2017	Bredeney																						Susceptible
MARG-4AL-BZI	Beef kebab	2017	Bredeney																						Susceptible
MARG-6AL-BDAG	Beef kebab	2017	Corvallis																						Susceptible
MARG-24AL-OWEMT	Omelette	2017	Cuckmere																						Susceptible
MARG-25AL-BZOG	Beef kebab	2017	Cuckmere																						Susceptible
MARG-26AL-BZOG	Beef kebab	2017	Cuckmere																						Susceptible
MARG-5AL-BZOG	Beef kebab	2017	Hato																						Susceptible
MARG-28AL-PSINY	Fish	2017	Hato																						Susceptible
MARG-3AL-ODGO	Omelette	2017	Kaapstad																						Susceptible
MARG-15AL-BZOG	Beef kebab	2017	Muenster																						Susceptible
MARG-1AL-BW	Beef kebab	2017	Mura																						Susceptible
MARG-9AL-BROO	Beef kebab	2017	Poona																						Susceptible
MARG-32AL-PKARP	Fish	2018	Tennessee																						Susceptible
MARG-35AL-PPG	Fish	2018	Tennessee																						Susceptible
MARG-29AL-PDAG	Fish	2017	Tennessee																						Susceptible
MARG-30AL-VHDAG	Minced beef	2017	Tennessee																						Susceptible
MARG-34AL-VHTAN	Minced beef	2018	Tennessee																						Susceptible
MARG-10AL-KTAN	Beef kilichi	2017	Tilene																						Susceptible
MARG-2AL-BZOG	Beef kebab	2017	Ahmadi																						Susceptible
MARG-31AL-VHKARP	Minced beef	2018	Rough																						Susceptible
MARG-36AL-APG	Avocado	2018	Rough																						Susceptible
MARG-17AL-KDAP	Beef kilichi	2017	Brancaster																						SMN, KAN, SSS, TMP, SXT, TET
