# Supplementary material for: Contamination of street food with multidrug-resistant Salmonella, in Ouagadougou, Burkina Faso
Source: PLoS One. 2021 Jun 17;16(6):e0253312. doi: 10.1371/journal.pone.0253312 (PMC8211238; doi:10.1371/journal.pone.0253312)
Supplement: S2 Table — (XLSX) [file pone.0253312.s003.xlsx]

## Sheet: Feuil1
Strain name	Country of origin	Year of isolation	Source	hierBAPS clade/cluster	United Nations Statistical Division	Phenotypic antimicrobial resistance classes	no. of AMR genes	cgMLST HC2	HC5	HC10	HC20	HC50	HC100	HC200	HC400	HC900 (ceBG)	HC2000 (Super-lineage)	HC2600	HC2850 (subsp.)	Sequencing Tag	Accession number
603671	Republic of South Africa	2012	Abscess	1	Southern Africa	Sensitive	1	34505	34505	34505	34505	34505	15631	15631	12	12	12	2	2	10071_5#4	ERS235827
603668	Republic of South Africa	2012	Stool	1	Southern Africa	Sensitive	1	34505	34505	34505	34505	34505	15631	15631	12	12	12	2	2	10156_1#10	ERS235900
1025080	Republic of South Africa	2008	Blood	1	Southern Africa	MDR	1	34524	34524	34524	34524	34524	33233	15631	12	12	12	2	2	10156_1#36	ERS235926
1025081	Republic of South Africa	2008	Blood	1	Southern Africa	1-2 Antibiotics	1	34524	34524	34524	34524	34524	33233	15631	12	12	12	2	2	10156_1#39	ERS235929
93_9986	Gabon	1993	Blood	1	West Africa	1-2 Antibiotics	5	37288	37288	37288	37288	37288	37288	37288	12	12	12	2	2	10665_6#11	ERS255472
S89_347	Niger	1983	Abscess	1	West Africa	Sensitive	1	37295	37295	37295	37295	37295	37288	37288	12	12	12	2	2	10665_6#18	ERS255542
09_4553	Comores	2009	Blood	1	Central & Eastern Africa	Sensitive	1	37309	37309	37309	37309	37309	37309	37309	37309	12	12	2	2	10665_6#32	ERS255501
16_57	Senegal	1957	Unknown	1	West Africa	Unknown	1	37314	37314	37314	37314	37286	37286	37286	12	12	12	2	2	10665_6#37	ERS255516
9_63	Chad	1963	stool	1	West Africa	Sensitive	1	37329	37329	37329	37329	37329	37329	37329	37329	12	12	2	2	10665_6#52	ERS255534
S89_348	Niger	1989	Blood	1	West Africa	Sensitive	1	37330	37330	37330	37330	37295	37288	37288	12	12	12	2	2	10665_6#53	ERS255544
98_10272	Madagascar	1998	CSF	1	Central & Eastern Africa	1-2 Antibiotics	8	37339	37339	37339	37339	37339	37286	37286	12	12	12	2	2	10665_6#62	ERS255478
20_55	Senegal	1955	Blood	1	West Africa	Sensitive	1	37286	37286	37286	37286	37286	37286	37286	12	12	12	2	2	10665_6#9	ERS255521
A850	Malawi	1998	Blood	1	Central & Eastern Africa	Sensitive	1	—	—	—	—	—	—	—	—	—	—	—	—	4407_7#9	ERS011091
D23652	Malawi	2004	Blood	1	Central & Eastern Africa	Sensitive	1	15634	15634	15634	15634	15634	15631	15631	12	12	12	2	2	4414_7#12	ERS024551
D23071	Malawi	2003	Blood	1	Central & Eastern Africa	Sensitive	1	15631	15631	15631	15631	15631	15631	15631	12	12	12	2	2	4414_7#4	ERS026075
253	Malawi	1996	Blood	1	Central & Eastern Africa	Sensitive	1	33236	33236	33236	33236	33236	33236	33236	12	12	12	2	2	8987_8#11	ERS188198
A40500	Malawi	2006	Blood	1	Central & Eastern Africa	Sensitive	1	33546	33546	33546	33546	33546	15631	15631	12	12	12	2	2	8987_8#18	ERS188205
A1284	Malawi	1998	Blood	1	Central & Eastern Africa	Sensitive	1	33568	33568	33568	33568	33568	15631	15631	12	12	12	2	2	8987_8#30	ERS188217
6567	Malawi	1997	Blood	1	Central & Eastern Africa	Sensitive	1	33233	33233	33233	33233	33233	33233	15631	12	12	12	2	2	8987_8#61	ERS188248
A51583	Malawi	2008	Blood	1	Central & Eastern Africa	Sensitive	1	33236	33236	33236	33236	33236	33236	33236	12	12	12	2	2	8987_8#63	ERS188250
D5408	Malawi	2000	Blood	1	Central & Eastern Africa	Sensitive	1	33297	33297	33297	33297	33297	15631	15631	12	12	12	2	2	8987_8#96	ERS188283
A59130	Malawi	2010	Blood	1	Central & Eastern Africa	Unknown	1	33568	33568	33568	33568	33568	15631	15631	12	12	12	2	2	9032_4#96	ERS188475
121_67	USA		Unknown	1	Rest of World	Unknown	1	—	—	—	—	—	—	—	—	—	—	—	—	9716_8#12	ERS217267
122_68	USA		Unknown	1	Rest of World	Unknown	1	—	—	—	—	—	—	—	—	—	—	—	—	9716_8#13	ERS217268
111_2012K_181	USA	2011	Stool	1	Rest of World	Unknown	1	—	—	—	—	—	—	—	—	—	—	—	—	9716_8#2	ERS217257
129_88_415	USA		Unknown	1	Rest of World	Unknown	1	—	—	—	—	—	—	—	—	—	—	—	—	9716_8#20	ERS217275
SAEN378	Congo	1992	Blood	1	Central & Eastern Africa	Sensitive	5	—	—	—	—	—	—	—	—	—	—	—	—	9716_8#49	ERS217406
04-0307	USA	2004	Food	1	Rest of World	Unknown	1	—	—	—	—	—	—	—	—	—	—	—	—	SQ0025	168744
J0915	USA	2001	drag swab	1	Rest of World	Unknown	1	—	—	—	—	—	—	—	—	—	—	—	—	SQ0221	168795
J0828	USA	2001	human	1	Rest of World	Unknown	1	—	—	—	—	—	—	—	—	—	—	—	—	SQ0046	168761
P149	Mali	2006		2	West Africa	1-2 Antibiotics	2	37278	37278	37278	2452	2452	2452	2452	12	12	12	2	2	10665_6#1	ERS248542
Q64	Mali	2007		2	West Africa	1-2 Antibiotics	2	37279	37279	37279	37279	2452	2452	2452	12	12	12	2	2	10665_6#2	ERS248545
94_8355	Guinea	1994	Blood	2	West Africa	Sensitive	1	37299	37299	37299	37299	2452	2452	2452	12	12	12	2	2	10665_6#22	ERS255474
201005749	Mali	2010	Blood	2	West Africa	1-2 Antibiotics	2	37305	37305	37305	2452	2452	2452	2452	12	12	12	2	2	10665_6#28	ERS255505
T27	Mali	2009		2	West Africa	1-2 Antibiotics	2	37280	37280	37280	37280	2452	2452	2452	12	12	12	2	2	10665_6#3	ERS248557
01_4533	Mali	2001	CSF	2	West Africa	ESBL	7	37307	37307	37307	37307	17941	2452	2452	12	12	12	2	2	10665_6#30	ERS255483
00_2993	Ivory Coast	2000	Blood	2	West Africa	1-2 Antibiotics	2	37311	37311	37311	37280	2452	2452	2452	12	12	12	2	2	10665_6#34	ERS255481
R42	Mali	2007		2	West Africa	1-2 Antibiotics	2	37281	37281	37281	2452	2452	2452	2452	12	12	12	2	2	10665_6#4	ERS248549
02_3084	Mali	2002	Blood	2	West Africa	1-2 Antibiotics	7	37319	37319	37319	37319	17941	2452	2452	12	12	12	2	2	10665_6#42	ERS255486
94_9599	Senegal	1994	Blood	2	West Africa	1-2 Antibiotics	2	37325	37325	37325	2452	2452	2452	2452	12	12	12	2	2	10665_6#48	ERS255476
03_2506	Mali	2003	Stools (carrier)	2	West Africa	ESBL	7	37326	37326	37326	37326	2452	2452	2452	12	12	12	2	2	10665_6#49	ERS255490
03_0779	Mali	2003	Blood	2	West Africa	ESBL	7	37337	37326	37326	37326	2452	2452	2452	12	12	12	2	2	10665_6#60	ERS255488
01_4553	Mali	2001	Abscess	2	West Africa	1-2 Antibiotics	8	37341	37326	37326	37326	2452	2452	2452	12	12	12	2	2	10665_6#64	ERS255482
30_58	Guinea	1958	Osteomyelitis	2	West Africa	Sensitive	1	37344	37344	37344	37344	37344	2452	2452	12	12	12	2	2	10665_6#67	ERS255525
02_3077	Mali	2002	CSF	2	West Africa	1-2 Antibiotics	2	37345	37345	17947	2452	2452	2452	2452	12	12	12	2	2	10665_6#68	ERS255485
02_3090	Mali	2002	CSF	2	West Africa	1-2 Antibiotics	2	37346	37346	37346	2452	2452	2452	2452	12	12	12	2	2	10665_6#69	ERS255487
04_7098	Senegal	2004	Blood	2	West Africa	1-2 Antibiotics	2	37350	37350	37350	2452	2452	2452	2452	12	12	12	2	2	10665_6#73	ERS255493
02_8821	Senegal	2002	Blood	2	West Africa	Sensitive	1	37354	37350	37350	2452	2452	2452	2452	12	12	12	2	2	10665_6#77	ERS255484
201007599	Mali	2010	Blood	2	West Africa	MDR	8	37355	6101	6101	2452	2452	2452	2452	12	12	12	2	2	10665_6#78	ERS255507
Q48	Mali	2006		2	West Africa	1-2 Antibiotics	7	37358	37358	37358	37358	17941	2452	2452	12	12	12	2	2	10702_4#46	ERS248544
P83	Mali	2005		2	West Africa	1-2 Antibiotics	2	37360	37360	37360	37360	2452	2452	2452	12	12	12	2	2	10702_4#47	ERS248540
P115	Mali	2005		2	West Africa	1-2 Antibiotics	5	—	—	—	—	—	—	—	—	—	—	—	—	10702_4#48	ERS248541
I60	Mali	2002		2	West Africa	MDR	8	37326	37326	37326	37326	2452	2452	2452	12	12	12	2	2	10702_4#49	ERS248533
T46	Mali	2009		2	West Africa	MDR	9	37363	37363	6101	2452	2452	2452	2452	12	12	12	2	2	10702_4#50	ERS248558
S90	Mali	2009		2	West Africa	1-2 Antibiotics	6	37364	37364	6101	2452	2452	2452	2452	12	12	12	2	2	10702_4#51	ERS248556
P52	Mali	2005		2	West Africa	1-2 Antibiotics	2	37365	37365	37365	2452	2452	2452	2452	12	12	12	2	2	10702_4#52	ERS248539
I74	Mali	2003		2	West Africa	1-2 Antibiotics	2	37366	37366	37366	2452	2452	2452	2452	12	12	12	2	2	10702_4#53	ERS248534
J35	Mali	2004		2	West Africa	MDR	9	37367	37367	37367	2452	2452	2452	2452	12	12	12	2	2	10702_4#54	ERS248535
V39	Mali	2010		2	West Africa	MDR	6	6101	6101	6101	2452	2452	2452	2452	12	12	12	2	2	10702_4#55	ERS248566
Q76	Mali	2007		2	West Africa	MDR	9	37369	37369	6101	2452	2452	2452	2452	12	12	12	2	2	10702_4#56	ERS248546
J73	Mali	2004		2	West Africa	1-2 Antibiotics	2	37370	37370	37367	2452	2452	2452	2452	12	12	12	2	2	10702_4#57	ERS248538
T145	Mali	2009		2	West Africa	1-2 Antibiotics	9	37372	6101	6101	2452	2452	2452	2452	12	12	12	2	2	10702_4#58	ERS248562
V55	Mali	2011		2	West Africa	1-2 Antibiotics	5	37371	37371	37371	37371	2452	2452	2452	12	12	12	2	2	10702_4#59	ERS248567
J39	Mali	2004		2	West Africa	MDR	9	37367	37367	37367	2452	2452	2452	2452	12	12	12	2	2	10702_4#60	ERS248536
T103	Mali	2009		2	West Africa	MDR	9	6101	6101	6101	2452	2452	2452	2452	12	12	12	2	2	10702_4#61	ERS248560
V7	Mali	2010		2	West Africa	1-2 Antibiotics	9	37374	6101	6101	2452	2452	2452	2452	12	12	12	2	2	10702_4#62	ERS248565
D79	Mali	2002		2	West Africa	MDR	7	37326	37326	37326	37326	2452	2452	2452	12	12	12	2	2	10702_4#63	ERS248530
R53	Mali	2007		2	West Africa	MDR	9	37281	37281	37281	2452	2452	2452	2452	12	12	12	2	2	10702_4#64	ERS248550
T159	Mali	2010		2	West Africa	1-2 Antibiotics	9	6101	6101	6101	2452	2452	2452	2452	12	12	12	2	2	10702_4#65	ERS248563
X36	Mali	2011		2	West Africa	MDR	9	37376	37376	6101	2452	2452	2452	2452	12	12	12	2	2	10702_4#66	ERS248570
I23	Mali	2002		2	West Africa	1-2 Antibiotics	5	37326	37326	37326	37326	2452	2452	2452	12	12	12	2	2	10702_4#67	ERS248532
W47	Mali	2012		2	West Africa	MDR	9	37378	37378	6101	2452	2452	2452	2452	12	12	12	2	2	10702_4#68	ERS248547
V95	Mali	2011		2	West Africa	MDR	9	37379	6101	6101	2452	2452	2452	2452	12	12	12	2	2	10702_4#69	ERS248569
X41	Mali	2011		2	West Africa	MDR	9	37380	37376	6101	2452	2452	2452	2452	12	12	12	2	2	10702_4#70	ERS248571
W42	Mali	2011		2	West Africa	1-2 Antibiotics	9	37381	37381	6101	2452	2452	2452	2452	12	12	12	2	2	10702_4#71	ERS248573
R74	Mali	2008		2	West Africa	MDR	9	6101	6101	6101	2452	2452	2452	2452	12	12	12	2	2	10702_4#72	ERS248552
S76	Mali	2008		2	West Africa	MDR	9	6101	6101	6101	2452	2452	2452	2452	12	12	12	2	2	10702_4#73	ERS248554
S4	Mali	2008		2	West Africa	1-2 Antibiotics	9	6101	6101	6101	2452	2452	2452	2452	12	12	12	2	2	10702_4#74	ERS248551
V91	Mali	2011		2	West Africa	MDR	9	37376	37376	6101	2452	2452	2452	2452	12	12	12	2	2	10702_4#75	ERS248568
X25	Mali	2010		2	West Africa	1-2 Antibiotics	2	37385	37385	37385	37280	2452	2452	2452	12	12	12	2	2	10702_4#76	ERS248564
S85	Mali	2009		2	West Africa	MDR	9	6101	6101	6101	2452	2452	2452	2452	12	12	12	2	2	10702_4#77	ERS248555
S56	Mali	2008		2	West Africa	1-2 Antibiotics	2	37387	37387	37387	37387	2452	2452	2452	12	12	12	2	2	10702_4#78	ERS248553
I15	Mali	2002		2	West Africa	Sensitive	1	37388	37388	37388	37388	2452	2452	2452	12	12	12	2	2	10702_4#79	ERS248531
T129	Mali	2009		2	West Africa	MDR	8	37389	6101	6101	2452	2452	2452	2452	12	12	12	2	2	10702_4#80	ERS248561
W19	Mali	2011		2	West Africa	1-2 Antibiotics	4	37390	37390	6101	2452	2452	2452	2452	12	12	12	2	2	10702_4#81	ERS248574
P177	Mali	2006		2	West Africa	1-2 Antibiotics	5	37391	37391	37391	37391	2452	2452	2452	12	12	12	2	2	10702_4#82	ERS248543
R20	Mali	2007		2	West Africa	1-2 Antibiotics	5	—	—	—	—	—	—	—	—	—	—	—	—	10702_4#83	ERS248548
W4	Mali	2011		2	West Africa	1-2 Antibiotics	9	6101	6101	6101	2452	2452	2452	2452	12	12	12	2	2	10702_4#84	ERS248572
W24	Mali	2011		2	West Africa	MDR	9	37393	6101	6101	2452	2452	2452	2452	12	12	12	2	2	10702_4#85	ERS248575
T66	Mali	2009		2	West Africa	1-2 Antibiotics	2	37394	37394	37394	37394	2452	2452	2452	12	12	12	2	2	10702_4#86	ERS248559
J55	Mali	2004		2	West Africa	1-2 Antibiotics	5	37395	37395	37395	37395	2452	2452	2452	12	12	12	2	2	10702_4#87	ERS248537
MLP184	Mali	2006	Blood	2	West Africa	1-2 Antibiotics	9	—	—	—	—	—	—	—	—	—	—	—	—	5187_2#11	ERS010171
MLI21	Mali	2002	Blood	2	West Africa	MDR	9	17947	17947	17947	2452	2452	2452	2452	12	12	12	2	2	5187_2#12	ERS010172
MLI99	Mali	2003	Blood	2	West Africa	1-2 Antibiotics	7	17941	17941	17941	17941	17941	2452	2452	12	12	12	2	2	5187_2#7	ERS010167
MLP43	Mali	2005	Blood	2	West Africa	MDR	2	17940	17940	17940	17940	2452	2452	2452	12	12	12	2	2	5187_2#9	ERS010169
113_2012K_220	USA	2012	Blood	2	Rest of World	Unknown	9	—	—	—	—	—	—	—	—	—	—	—	—	9716_8#4	ERS217259
1_59	Senegal	1959	Blood	3	West Africa	Sensitive	1	37287	37287	37287	37287	37287	37287	1404	12	12	12	2	2	10665_6#10	ERS255527
6_66	Cameroon	1966	Blood	3	West Africa	Sensitive	1	37298	37298	37298	37298	37298	37298	37298	25633	12	12	2	2	10665_6#21	ERS255539
18_62	Senegal	1962	Blood	3	West Africa	Sensitive	1	37310	37310	37310	37310	37310	24457	1404	12	12	12	2	2	10665_6#33	ERS255533
15_63	Congo	1963	Osteomyelitis	3	Central & Eastern Africa	Sensitive	1	37348	37348	37348	37348	37348	37298	37298	25633	12	12	2	2	10665_6#71	ERS255536
SE89_327	Senegal	1980	Unknown	3	West Africa	Unknown	1	37357	37357	37357	37357	37357	6984	1404	12	12	12	2	2	10665_6#80	ERS255515
99-02302	Germany	1999	Hedgehog	3	Rest of World	Unknown	1	37740	37740	37740	37740	1404	1404	1404	12	12	12	2	2	5886_5#11	ERS400254
00-03508	Germany	2000	Hedgehog	3	Rest of World	Unknown	1	37742	37742	37742	37740	1404	1404	1404	12	12	12	2	2	5886_6#2	ERS400256
482916	Republic of South Africa	2010	PUS	4	Southern Africa	Sensitive	1	34241	34241	34241	87	87	87	12	12	12	12	2	2	10071_5#1	ERS235824
332287	Republic of South Africa	2009	Urine	4	Southern Africa	Sensitive	1	34404	34404	34404	87	87	87	12	12	12	12	2	2	10071_5#10	ERS235833
584643	Republic of South Africa	2012	Blood	4	Southern Africa	Sensitive	1	41318	1998	1958	87	87	87	12	12	12	12	2	2	10071_5#14	ERS235837
503944	Republic of South Africa	2011	Stool	4	Southern Africa	Sensitive	1	41316	1998	1958	87	87	87	12	12	12	12	2	2	10071_5#15	ERS235838
285561	Republic of South Africa	2009	Stool	4	Southern Africa	Sensitive	1	—	—	—	—	—	—	—	—	—	—	—	—	10071_5#17	ERS235840
283959	Republic of South Africa	2009	Blood	4	Southern Africa	Sensitive	1	—	—	—	—	—	—	—	—	—	—	—	—	10071_5#18	ERS235841
238663	Republic of South Africa	2008	Stool	4	Southern Africa	Sensitive	1	34354	34354	34354	87	87	87	12	12	12	12	2	2	10071_5#19	ERS235842
361592	Republic of South Africa	2010	Stool	4	Southern Africa	Sensitive	1	7535	1998	1958	87	87	87	12	12	12	12	2	2	10071_5#2	ERS235825
120673	Republic of South Africa	2007	PUS	4	Southern Africa	Sensitive	1	34370	34241	34241	87	87	87	12	12	12	12	2	2	10071_5#20	ERS235843
584640	Republic of South Africa	2012	Urine	4	Southern Africa	1-2 Antibiotics	1	7535	1998	1958	87	87	87	12	12	12	12	2	2	10071_5#22	ERS235845
380410	Republic of South Africa	2010	Urine	4	Southern Africa	Sensitive	1	—	—	—	—	—	—	—	—	—	—	—	—	10071_5#25	ERS235848
180211	Republic of South Africa	2008	Blood	4	Southern Africa	1-2 Antibiotics	1	34370	34241	34241	87	87	87	12	12	12	12	2	2	10071_5#27	ERS235850
247274	Republic of South Africa	2008	Blood	4	Southern Africa	1-2 Antibiotics	1	7535	1998	1958	87	87	87	12	12	12	12	2	2	10071_5#28	ERS235851
631484	Republic of South Africa	2012	Blood	4	Southern Africa	1-2 Antibiotics	1	41497	41497	747	87	87	87	12	12	12	12	2	2	10071_5#29	ERS235852
283954	Republic of South Africa	2009	Stool	4	Southern Africa	Sensitive	1	7535	1998	1958	87	87	87	12	12	12	12	2	2	10071_5#3	ERS235826
172848	Republic of South Africa	2007	Blood	4	Southern Africa	MDR	1	34370	34241	34241	87	87	87	12	12	12	12	2	2	10071_5#32	ERS235855
481587	Republic of South Africa	2010	PUS	4	Southern Africa	Sensitive	1	34386	34241	34241	87	87	87	12	12	12	12	2	2	10071_5#33	ERS235856
245880	Republic of South Africa	2008	Stool	4	Southern Africa	1-2 Antibiotics	1	7535	1998	1958	87	87	87	12	12	12	12	2	2	10071_5#34	ERS235857
236817	Republic of South Africa	2008	Urine	4	Southern Africa	1-2 Antibiotics	1	34370	34241	34241	87	87	87	12	12	12	12	2	2	10071_5#36	ERS235859
626279	Republic of South Africa	2012	Stool	4	Southern Africa	1-2 Antibiotics	1	7535	1998	1958	87	87	87	12	12	12	12	2	2	10071_5#37	ERS235860
119691	Republic of South Africa	2007	PUS	4	Southern Africa	Sensitive	4	34370	34241	34241	87	87	87	12	12	12	12	2	2	10071_5#41	ERS235864
283957	Republic of South Africa	2009	Stool	4	Southern Africa	Sensitive	1	7535	1998	1958	87	87	87	12	12	12	12	2	2	10071_5#42	ERS235865
485533	Republic of South Africa	2009	Blood	4	Southern Africa	Sensitive	1	34386	34241	34241	87	87	87	12	12	12	12	2	2	10071_5#44	ERS235867
626285	Republic of South Africa	2012	Stool	4	Southern Africa	1-2 Antibiotics	1	7535	1998	1958	87	87	87	12	12	12	12	2	2	10071_5#45	ERS235868
290914	Republic of South Africa	2006	Stool	4	Southern Africa	Sensitive	1	7535	1998	1958	87	87	87	12	12	12	12	2	2	10071_5#46	ERS235869
238579	Republic of South Africa	2008	Stool	4	Southern Africa	Sensitive	1	7535	1998	1958	87	87	87	12	12	12	12	2	2	10071_5#48	ERS235871
204225	Republic of South Africa	2008	Urine	4	Southern Africa	1-2 Antibiotics	1	34370	34241	34241	87	87	87	12	12	12	12	2	2	10071_5#49	ERS235872
254602	Republic of South Africa	2008	Stool	4	Southern Africa	Sensitive	1	34370	34241	34241	87	87	87	12	12	12	12	2	2	10071_5#50	ERS235873
358520	Republic of South Africa	2006	Stool	4	Southern Africa	Sensitive	1	41304	34241	34241	87	87	87	12	12	12	12	2	2	10071_5#51	ERS235874
533511	Republic of South Africa	2011	Tissue	4	Southern Africa	1-2 Antibiotics	1	34397	34397	34397	87	87	87	12	12	12	12	2	2	10071_5#52	ERS235875
570523	Republic of South Africa	2012	Sputum	4	Southern Africa	Sensitive	1	7535	1998	1958	87	87	87	12	12	12	12	2	2	10071_5#53	ERS235876
348823	Republic of South Africa	2010	Stool	4	Southern Africa	1-2 Antibiotics	1	34404	34404	34404	87	87	87	12	12	12	12	2	2	10071_5#56	ERS235879
245891	Republic of South Africa	2008	Blood	4	Southern Africa	1-2 Antibiotics	1	—	—	—	—	—	—	—	—	—	—	—	—	10071_5#57	ERS235880
319189	Republic of South Africa	2009	Urine	4	Southern Africa	Sensitive	1	—	—	—	—	—	—	—	—	—	—	—	—	10071_5#58	ERS235881
319184	Republic of South Africa	2009	Sputum	4	Southern Africa	1-2 Antibiotics	1	34370	34241	34241	87	87	87	12	12	12	12	2	2	10071_5#59	ERS235882
380425	Republic of South Africa	2010	Urine	4	Southern Africa	Sensitive	1	34408	1998	1958	87	87	87	12	12	12	12	2	2	10071_5#60	ERS235883
249309	Republic of South Africa	2008	Stool	4	Southern Africa	1-2 Antibiotics	1	34241	34241	34241	87	87	87	12	12	12	12	2	2	10071_5#62	ERS235885
115452	Republic of South Africa	2006	Blood	4	Southern Africa	Sensitive	1	—	—	—	—	—	—	—	—	—	—	—	—	10071_5#66	ERS235889
250909	Republic of South Africa	2008	Blood	4	Southern Africa	1-2 Antibiotics	1	7535	1998	1958	87	87	87	12	12	12	12	2	2	10071_5#67	ERS235890
503933	Republic of South Africa	2011	Urine	4	Southern Africa	1-2 Antibiotics	1	41316	1998	1958	87	87	87	12	12	12	12	2	2	10071_5#7	ERS235830
358519	Republic of South Africa	2010	Urine	4	Southern Africa	Sensitive	1	—	—	—	—	—	—	—	—	—	—	—	—	10071_5#8	ERS235831
332662	Republic of South Africa	2009	Stool	4	Southern Africa	Sensitive	1	34404	34404	34404	87	87	87	12	12	12	12	2	2	10071_5#9	ERS235832
250545	Republic of South Africa	2006	Blood	4	Southern Africa	Sensitive	1	—	—	—	—	—	—	—	—	—	—	—	—	10156_1#13	ERS235903
115456	Republic of South Africa	2006	Blood	4	Southern Africa	Sensitive	1	—	—	—	—	—	—	—	—	—	—	—	—	10156_1#14	ERS235904
360688	Republic of South Africa	2010	Stool	4	Southern Africa	Sensitive	1	7535	1998	1958	87	87	87	12	12	12	12	2	2	10156_1#15	ERS235905
177883	Republic of South Africa	2007	Blood	4	Southern Africa	MDR	1	34370	34241	34241	87	87	87	12	12	12	12	2	2	10156_1#16	ERS235906
547922	Republic of South Africa	2011	Stool	4	Southern Africa	Sensitive	1	—	—	—	—	—	—	—	—	—	—	—	—	10156_1#2	ERS235892
272011	Republic of South Africa	2009	Stool	4	Southern Africa	Sensitive	1	—	—	—	—	—	—	—	—	—	—	—	—	10156_1#20	ERS235910
249308	Republic of South Africa	2008	Stool	4	Southern Africa	1-2 Antibiotics	1	—	—	—	—	—	—	—	—	—	—	—	—	10156_1#21	ERS235911
201566	Republic of South Africa	2008	Blood	4	Southern Africa	1-2 Antibiotics	1	34370	34241	34241	87	87	87	12	12	12	12	2	2	10156_1#22	ERS235912
469500	Republic of South Africa	2010	Stool	4	Southern Africa	Sensitive	1	—	—	—	—	—	—	—	—	—	—	—	—	10156_1#23	ERS235913
586365	Republic of South Africa	2012	Blood	4	Southern Africa	Sensitive	1	7535	1998	1958	87	87	87	12	12	12	12	2	2	10156_1#26	ERS235916
318064	Republic of South Africa	2009	Sputum	4	Southern Africa	1-2 Antibiotics	1	41311	1998	1958	87	87	87	12	12	12	12	2	2	10156_1#28	ERS235918
262647	Republic of South Africa	2009	Urine	4	Southern Africa	Sensitive	1	—	—	—	—	—	—	—	—	—	—	—	—	10156_1#29	ERS235919
547857	Republic of South Africa	2011	Tissue	4	Southern Africa	1-2 Antibiotics	1	—	—	—	—	—	—	—	—	—	—	—	—	10156_1#3	ERS235893
238577	Republic of South Africa	2008	Stool	4	Southern Africa	1-2 Antibiotics	1	7535	1998	1958	87	87	87	12	12	12	12	2	2	10156_1#30	ERS235920
317646	Republic of South Africa	2009	Urine	4	Southern Africa	Sensitive	1	—	—	—	—	—	—	—	—	—	—	—	—	10156_1#31	ERS235921
171403	Republic of South Africa	2007	Urine	4	Southern Africa	1-2 Antibiotics	1	34370	34241	34241	87	87	87	12	12	12	12	2	2	10156_1#32	ERS235922
236888	Republic of South Africa	2008	Stool	4	Southern Africa	1-2 Antibiotics	1	41306	34241	34241	87	87	87	12	12	12	12	2	2	10156_1#33	ERS235923
249299	Republic of South Africa	2008	Stool	4	Southern Africa	1-2 Antibiotics	1	34241	34241	34241	87	87	87	12	12	12	12	2	2	10156_1#34	ERS235924
348816	Republic of South Africa	2010	Stool	4	Southern Africa	1-2 Antibiotics	1	34404	34404	34404	87	87	87	12	12	12	12	2	2	10156_1#35	ERS235925
384986	Republic of South Africa	2010	Urine	4	Southern Africa	Sensitive	1	7535	1998	1958	87	87	87	12	12	12	12	2	2	10156_1#38	ERS235928
236885	Republic of South Africa	2008	Stool	4	Southern Africa	1-2 Antibiotics	1	41306	34241	34241	87	87	87	12	12	12	12	2	2	10156_1#4	ERS235894
466244	Republic of South Africa	2010	Blood	4	Southern Africa	Sensitive	1	41426	1998	1958	87	87	87	12	12	12	12	2	2	10156_1#40	ERS235930
426007	Republic of South Africa	2010	Stool	4	Southern Africa	Sensitive	1	—	—	—	—	—	—	—	—	—	—	—	—	10156_1#41	ERS235931
333519	Republic of South Africa	2009	Stool	4	Southern Africa	Sensitive	1	34397	34397	34397	87	87	87	12	12	12	12	2	2	10156_1#42	ERS235932
308821	Republic of South Africa	2009	Stool	4	Southern Africa	Sensitive	1	—	—	—	—	—	—	—	—	—	—	—	—	10156_1#43	ERS235933
383167	Republic of South Africa	2010	Urine	4	Southern Africa	Sensitive	1	7535	1998	1958	87	87	87	12	12	12	12	2	2	10156_1#44	ERS235934
679982	Republic of South Africa	2010	Blood	4	Southern Africa	1-2 Antibiotics	1	—	—	—	—	—	—	—	—	—	—	—	—	10156_1#46	ERS235936
682773	Republic of South Africa	2011	Blood	4	Southern Africa	Sensitive	1	—	—	—	—	—	—	—	—	—	—	—	—	10156_1#48	ERS235938
263174	Republic of South Africa	2009	Stool	4	Southern Africa	Sensitive	1	—	—	—	—	—	—	—	—	—	—	—	—	10156_1#5	ERS235895
649763	Republic of South Africa	2012	Stool	4	Southern Africa	Sensitive	1	34533	1998	1958	87	87	87	12	12	12	12	2	2	10156_1#52	ERS235942
651579	Republic of South Africa	2012	Stool	4	Southern Africa	1-2 Antibiotics	1	41290	1998	1958	87	87	87	12	12	12	12	2	2	10156_1#56	ERS235946
462913	Republic of South Africa	2010	Urine	4	Southern Africa	Sensitive	1	34241	34241	34241	87	87	87	12	12	12	12	2	2	10156_1#6	ERS235896
672458	Republic of South Africa	2008	Blood	4	Southern Africa	MDR	1	—	—	—	—	—	—	—	—	—	—	—	—	10156_1#62	ERS235952
634948	Republic of South Africa	2012	Stool	4	Southern Africa	1-2 Antibiotics	1	—	—	—	—	—	—	—	—	—	—	—	—	10156_1#65	ERS235955
649762	Republic of South Africa	2012	Stool	4	Southern Africa	Sensitive	1	41290	1998	1958	87	87	87	12	12	12	12	2	2	10156_1#66	ERS235956
672456	Republic of South Africa	2008	Blood	4	Southern Africa	1-2 Antibiotics	1	7535	1998	1958	87	87	87	12	12	12	12	2	2	10156_1#67	ERS235957
238661	Republic of South Africa	2008	Stool	4	Southern Africa	Sensitive	1	34354	34354	34354	87	87	87	12	12	12	12	2	2	10156_1#8	ERS235898
584634	Republic of South Africa	2012	Urine	4	Southern Africa	1-2 Antibiotics	1	—	—	—	—	—	—	—	—	—	—	—	—	10156_1#9	ERS235899
SE1347_11	Argentina	2011	Stool	4	Rest of World	Unknown	1	38480	38480	38480	87	87	87	12	12	12	12	2	2	10541_1#77	ERS325069
SE42_13	Argentina	2012	Stool	4	Rest of World	Unknown	1	38481	38481	38481	38481	87	87	12	12	12	12	2	2	10541_1#79	ERS325071
SE736_95	Argentina	1995	Stool	4	Rest of World	Unknown	1	38482	38482	5255	87	87	87	12	12	12	12	2	2	10541_1#80	ERS325072
SE1224_05	Argentina	2005	Blood	4	Rest of World	Unknown	2	38483	38483	38483	87	87	87	12	12	12	12	2	2	10541_1#81	ERS325073
SE1638_90	Argentina	1990		4	Rest of World	Unknown	1	38485	38485	38485	87	87	87	12	12	12	12	2	2	10541_1#83	ERS325075
SE1205_88	Argentina	1988		4	Rest of World	Unknown	5	38486	38486	38486	38486	87	87	12	12	12	12	2	2	10541_1#84	ERS325076
SE1385_06	Argentina	2006	Pasta	4	Rest of World	Unknown	2	38487	38487	38487	33201	87	87	12	12	12	12	2	2	10541_1#86	ERS325078
SE1347_11	Argentina			4	Rest of World	Unknown	1	38480	38480	38480	87	87	87	12	12	12	12	2	2	10541_2#77	ERS325069
SE42_13	Argentina			4	Rest of World	Unknown	1	38481	38481	38481	38481	87	87	12	12	12	12	2	2	10541_2#79	ERS325071
SE736_95	Argentina			4	Rest of World	Unknown	1	38482	38482	5255	87	87	87	12	12	12	12	2	2	10541_2#80	ERS325072
SE1224_05	Argentina			4	Rest of World	Unknown	2	38483	38483	38483	87	87	87	12	12	12	12	2	2	10541_2#81	ERS325073
SE1638_90	Argentina			4	Rest of World	Unknown	1	38485	38485	38485	87	87	87	12	12	12	12	2	2	10541_2#83	ERS325075
SE1205_88	Argentina			4	Rest of World	Unknown	5	38486	38486	38486	38486	87	87	12	12	12	12	2	2	10541_2#84	ERS325076
SE1385_06	Argentina			4	Rest of World	Unknown	2	38487	38487	38487	33201	87	87	12	12	12	12	2	2	10541_2#86	ERS325078
93_2136	Djibouti	1992	stool	4	Central & Eastern Africa	Sensitive	1	37292	37292	37292	87	87	87	12	12	12	12	2	2	10665_6#15	ERS255469
06_6063	Senegal	2006	Blood	4	West Africa	MDR	3	37296	37296	17277	87	87	87	12	12	12	12	2	2	10665_6#19	ERS255498
06_2966	Cameroon	2006	Blood	4	West Africa	Sensitive	1	37297	37297	7662	87	87	87	12	12	12	12	2	2	10665_6#20	ERS255497
201009544	Madagascar	2010	Blood	4	Central & Eastern Africa	1-2 Antibiotics	2	37301	37301	37301	87	87	87	12	12	12	12	2	2	10665_6#24	ERS255511
201000446	Comores	2010	Blood	4	Central & Eastern Africa	1-2 Antibiotics	2	37306	37306	37306	87	87	87	12	12	12	12	2	2	10665_6#29	ERS255502
03_0448	Kenya	2003	Blood	4	Central & Eastern Africa	Sensitive	1	37313	37313	37313	87	87	87	12	12	12	12	2	2	10665_6#36	ERS255489
201301913	Mauritania	2013	L1-L2 intervertebral disk	4	Northern Africa	Sensitive	1	37315	37315	37315	2424	87	87	12	12	12	12	2	2	10665_6#38	ERS255514
06_6191	Madagascar	2006	CSF	4	Central & Eastern Africa	1-2 Antibiotics	2	37322	37322	37301	87	87	87	12	12	12	12	2	2	10665_6#45	ERS255499
04_5767	Morocco	2003	Blood	4	Northern Africa	Sensitive	1	37324	37324	37324	87	87	87	12	12	12	12	2	2	10665_6#47	ERS255491
93_7053	Benin	1993	Blood	4	West Africa	Sensitive	1	37282	37282	37282	37282	87	87	12	12	12	12	2	2	10665_6#5	ERS255471
98_2244	Cameroon	1994	Blood	4	West Africa	Sensitive	1	37283	37283	37283	87	87	87	12	12	12	12	2	2	10665_6#6	ERS255477
05_3223	Congo	2005	Blood	4	Central & Eastern Africa	Sensitive	1	37338	37338	37338	87	87	87	12	12	12	12	2	2	10665_6#61	ERS255494
201004918	Central African Republic	2010	Blood	4	Central & Eastern Africa	Sensitive	1	37342	7662	7662	87	87	87	12	12	12	12	2	2	10665_6#65	ERS255504
04_6072	Madagascar	2004	Blood	4	Central & Eastern Africa	1-2 Antibiotics	2	37343	37322	37301	87	87	87	12	12	12	12	2	2	10665_6#66	ERS255492
92_3273	Morocco	1992	Blood	4	Northern Africa	Sensitive	1	37284	37284	37284	87	87	87	12	12	12	12	2	2	10665_6#7	ERS255468
3_58	Senegal	1958	stool	4	West Africa	Sensitive	1	37347	37347	37347	37347	87	87	12	12	12	12	2	2	10665_6#70	ERS255526
00_5185	Central African Republic	2000	Blood	4	Central & Eastern Africa	Sensitive	1	37349	37349	37349	37349	87	87	12	12	12	12	2	2	10665_6#72	ERS255479
201008619	Egypt	2010	Blood	4	Northern Africa	Sensitive	1	28754	28754	20614	87	87	87	12	12	12	12	2	2	10665_6#74	ERS255509
201007105	Algeria	2010	Blood	4	Northern Africa	Sensitive	1	37353	37353	2269	2269	87	87	12	12	12	12	2	2	10665_6#76	ERS255506
201300358	Morocco	2013	stool	4	Northern Africa	Nal	1	37285	37285	37285	27266	87	87	12	12	12	12	2	2	10665_6#8	ERS255513
22079	USA		mouse gut	4	Rest of World	Unknown	1	—	—	—	—	—	—	—	—	—	—	—	—	JG003	SRP078456
22085	Italy		Stool	4	Rest of World	Unknown	1	—	—	—	—	—	—	—	—	—	—	—	—	JG005	SRP078456
D3063	Malawi	1997	Blood	4	Central & Eastern Africa	Sensitive	1	—	—	—	—	—	—	—	—	—	—	—	—	4407_7#1	ERS011088
A3582	Malawi	1999	Blood	4	Central & Eastern Africa	Sensitive	1	—	—	—	—	—	—	—	—	—	—	—	—	4407_7#10	ERS011090
D1374	Malawi	1999	Blood	4	Central & Eastern Africa	Sensitive	1	—	—	—	—	—	—	—	—	—	—	—	—	4407_7#12	ERS011099
A1636	Malawi	1998	Blood	4	Central & Eastern Africa	Sensitive	1	—	—	—	—	—	—	—	—	—	—	—	—	4407_7#7	ERS011093
A2331	Malawi	1998	Blood	4	Central & Eastern Africa	Sensitive	1	—	—	—	—	—	—	—	—	—	—	—	—	4407_7#8	ERS003406
D23847	Malawi	2004	Blood	4	Central & Eastern Africa	Sensitive	1	15657	15657	747	87	87	87	12	12	12	12	2	2	4407_8#10	ERS026070
D16885	Malawi	2002	Blood	4	Central & Eastern Africa	Sensitive	1	15649	15649	15649	87	87	87	12	12	12	12	2	2	4407_8#7	ERS024543
A38441	Malawi	2005	Blood	4	Central & Eastern Africa	Sensitive	1	15637	15637	15637	87	87	87	12	12	12	12	2	2	4414_7#1	ERS023832
D25809	Malawi	2004	Blood	4	Central & Eastern Africa	Unknown	1	15635	15635	747	87	87	87	12	12	12	12	2	2	4414_7#11	ERS024550
A39243	Malawi	2006	Blood	4	Central & Eastern Africa	Sensitive	1	15629	15629	747	87	87	87	12	12	12	12	2	2	4414_7#7	ERS024546
A39959	Malawi	2006	Blood	4	Central & Eastern Africa	Sensitive	1	15628	15628	15628	87	87	87	12	12	12	12	2	2	4414_7#8	ERS024547
Salm0053				4	Rest of World	Unknown	1	5459	5459	5255	87	87	87	12	12	12	12	2	2	5886_5#10	ERS400253
53/94	Uruguay	1994	Food	4	Rest of World	Sensitive	1	73847	37538	37538	87	87	87	12	12	12	12	2	2	5969_6#2	ERS022682
206/99	Uruguay	1999	Food	4	Rest of World	Sensitive	1	73845	73845	14193	87	87	87	12	12	12	12	2	2	5969_6#3	ERS022683
251/01	Uruguay	2001	Food	4	Rest of World	Sensitive	1	37532	37532	37477	87	87	87	12	12	12	12	2	2	5969_6#4	ERS022684
8/02	Uruguay	2002	Stool	4	Rest of World	Sensitive	1	37556	37477	37477	87	87	87	12	12	12	12	2	2	5969_6#5	ERS022685
214/02	Uruguay	2002	Blood	4	Rest of World	Sensitive	1	37569	37569	14193	87	87	87	12	12	12	12	2	2	5969_6#6	ERS022686
10/05	Uruguay	2005	Stool	4	Rest of World	Sensitive	1	73848	73848	73848	87	87	87	12	12	12	12	2	2	5969_6#7	ERS022687
KUMAR1	UK			4	Rest of World	Unknown	1	31915	31915	304	87	87	87	12	12	12	12	2	2	6601_8#1	ERS037362
KUMAR10	UK	2009	Stool	4	Rest of World	Unknown	1	31925	31925	5255	87	87	87	12	12	12	12	2	2	6601_8#10	ERS037368
KUMAR11	UK	2009	Stool	4	Rest of World	Unknown	1	31927	31927	31927	87	87	87	12	12	12	12	2	2	6601_8#11	ERS037369
KUMAR13	UK	2009	Stool	4	Rest of World	Unknown	1	31931	24988	304	87	87	87	12	12	12	12	2	2	6601_8#13	ERS037371
KUMAR14	UK	2009	Stool	4	Rest of World	Unknown	1	—	—	—	—	—	—	—	—	—	—	—	—	6601_8#14	ERS037373
KUMAR15	UK	2009	Stool	4	Rest of World	Unknown	1	41327	41327	41327	87	87	87	12	12	12	12	2	2	6601_8#15	ERS037375
KUMAR16	UK	2009	Stool	4	Rest of World	Unknown	1	—	—	—	—	—	—	—	—	—	—	—	—	6601_8#16	ERS037386
KUMAR17	UK	2009	Stool	4	Rest of World	Unknown	1	31934	87	87	87	87	87	12	12	12	12	2	2	6601_8#17	ERS037387
KUMAR18	UK	2009	Stool	4	Rest of World	Unknown	1	31935	31935	503	503	87	87	12	12	12	12	2	2	6601_8#18	ERS037388
KUMAR20	UK	2010	Stool	4	Rest of World	Sensitive	1	31937	31937	1960	87	87	87	12	12	12	12	2	2	6601_8#20	ERS037390
KUMAR5	UK	2008	Stool	4	Rest of World	Unknown	1	—	—	—	—	—	—	—	—	—	—	—	—	6601_8#5	ERS037366
KUMAR6	UK	2008	Stool	4	Rest of World	Unknown	2	—	—	—	—	—	—	—	—	—	—	—	—	6601_8#6	ERS037372
KUMAR7	UK	2008	Stool	4	Rest of World	Unknown	1	31921	31921	26381	87	87	87	12	12	12	12	2	2	6601_8#7	ERS037374
KUMAR8	UK	2008	Stool	4	Rest of World	Unknown	1	—	—	—	—	—	—	—	—	—	—	—	—	6601_8#8	ERS037376
KUMAR9	UK	2008	Stool	4	Rest of World	Unknown	1	—	—	—	—	—	—	—	—	—	—	—	—	6601_8#9	ERS037367
D24793	Malawi	2004	Blood	4	Central & Eastern Africa	Sensitive	1	41323	41323	41323	87	87	87	12	12	12	12	2	2	6938_2#3	ERS055587
D23682	Malawi	2004	Blood	4	Central & Eastern Africa	Sensitive	1	—	—	—	—	—	—	—	—	—	—	—	—	6938_2#4	ERS055588
D24953	Malawi	2004	Blood	4	Central & Eastern Africa	Sensitive	1	—	—	—	—	—	—	—	—	—	—	—	—	6938_2#5	ERS055589
				4	Rest of World	Unknown	1	34068	34068	34065	87	87	87	12	12	12	12	2	2	8376_8#91	ERS159740
Ke276	Kenya	2004	Stool	4	Central & Eastern Africa	Unknown	1	29967	29967	1958	87	87	87	12	12	12	12	2	2	8525_2#14	ERS158462
Ke292	Kenya	2004	CSF	4	Central & Eastern Africa	Unknown	1	29979	29979	29979	25582	87	87	12	12	12	12	2	2	8525_2#21	ERS158469
Ke304	Kenya	2001	Stool	4	Central & Eastern Africa	Unknown	1	29988	29988	5255	87	87	87	12	12	12	12	2	2	8525_2#29	ERS158477
Ke409	Kenya	2000	Stool	4	Central & Eastern Africa	Unknown	1	30073	30073	30073	87	87	87	12	12	12	12	2	2	8525_2#84	ERS158532
Ke267	Kenya	2003	Stool	4	Central & Eastern Africa	Unknown	1	29967	29967	1958	87	87	87	12	12	12	12	2	2	8525_2#9	ERS158457
Ke422	Kenya	2004	Stool	4	Central & Eastern Africa	Unknown	1	30096	29967	1958	87	87	87	12	12	12	12	2	2	8525_3#1	ERS158545
Ke445	Kenya	2005	Stool	4	Central & Eastern Africa	Unknown	1	30132	30132	1958	87	87	87	12	12	12	12	2	2	8525_3#24	ERS158568
Ke486	Kenya	2001	Stool	4	Central & Eastern Africa	Unknown	1	30190	30190	30073	87	87	87	12	12	12	12	2	2	8525_3#65	ERS158609
A51300	Malawi	2008	Blood	4	Central & Eastern Africa	Sensitive	1	33550	33240	747	87	87	87	12	12	12	12	2	2	8987_8#25	ERS188212
A28666	Malawi	2004	Blood	4	Central & Eastern Africa	Sensitive	1	33247	33247	14852	87	87	87	12	12	12	12	2	2	8987_8#27	ERS188214
A30023	Malawi	2004	Blood	4	Central & Eastern Africa	Sensitive	1	33552	33240	747	87	87	87	12	12	12	12	2	2	8987_8#28	ERS188215
548	Malawi	1996	Blood	4	Central & Eastern Africa	Sensitive	1	33253	33253	33218	87	87	87	12	12	12	12	2	2	8987_8#31	ERS188218
A49455	Malawi	2007	Blood	4	Central & Eastern Africa	Sensitive	1	33569	33569	747	87	87	87	12	12	12	12	2	2	8987_8#35	ERS188222
A46872	Malawi	2007	Blood	4	Central & Eastern Africa	Sensitive	1	33572	33572	747	87	87	87	12	12	12	12	2	2	8987_8#38	ERS188225
A48460	Malawi	2007	Blood	4	Central & Eastern Africa	Sensitive	1	33206	33206	747	87	87	87	12	12	12	12	2	2	8987_8#45	ERS188232
A59024	Malawi	2010	Blood	4	Central & Eastern Africa	Sensitive	1	33208	33208	12559	87	87	87	12	12	12	12	2	2	8987_8#46	ERS188233
A34057	Malawi	2005	Blood	4	Central & Eastern Africa	Sensitive	1	33210	33210	33210	87	87	87	12	12	12	12	2	2	8987_8#47	ERS188234
A46756	Malawi	2007	Blood	4	Central & Eastern Africa	Sensitive	1	33212	33206	747	87	87	87	12	12	12	12	2	2	8987_8#48	ERS188235
3857	Malawi	1997	Blood	4	Central & Eastern Africa	Sensitive	1	33218	33218	33218	87	87	87	12	12	12	12	2	2	8987_8#51	ERS188238
A57601	Malawi	2010	Blood	4	Central & Eastern Africa	Sensitive	1	41336	41336	747	87	87	87	12	12	12	12	2	2	8987_8#56	ERS188243
A12683	Malawi	2001	Blood	4	Central & Eastern Africa	Sensitive	1	33232	33232	33218	87	87	87	12	12	12	12	2	2	8987_8#60	ERS188247
A54595	Malawi	2009	Blood	4	Central & Eastern Africa	Sensitive	1	33240	33240	747	87	87	87	12	12	12	12	2	2	8987_8#65	ERS188252
A56756	Malawi	2009	Blood	4	Central & Eastern Africa	Sensitive	1	33243	33243	12559	87	87	87	12	12	12	12	2	2	8987_8#66	ERS188253
A31243	Malawi	2004	Blood	4	Central & Eastern Africa	Sensitive	1	33247	33247	14852	87	87	87	12	12	12	12	2	2	8987_8#68	ERS188255
7909	Malawi	1998	Blood	4	Central & Eastern Africa	Sensitive	1	33253	33253	33218	87	87	87	12	12	12	12	2	2	8987_8#71	ERS188258
A54059	Malawi	2009	Blood	4	Central & Eastern Africa	Unknown	1	33253	33253	33218	87	87	87	12	12	12	12	2	2	8987_8#73	ERS188260
D54684	Malawi	2009	Blood	4	Central & Eastern Africa	Unknown	1	33259	33243	12559	87	87	87	12	12	12	12	2	2	8987_8#74	ERS188261
A36950a	Malawi	2005	Blood	4	Central & Eastern Africa	Sensitive	1	33260	33240	747	87	87	87	12	12	12	12	2	2	8987_8#75	ERS188262
A40882	Malawi	2006	Blood	4	Central & Eastern Africa	Sensitive	1	33421	33240	747	87	87	87	12	12	12	12	2	2	8987_8#8	ERS188195
A51073	Malawi	2008	Blood	4	Central & Eastern Africa	MDR	1	33253	33253	33218	87	87	87	12	12	12	12	2	2	8987_8#81	ERS188268
A36678	Malawi	2005	Blood	4	Central & Eastern Africa	Sensitive	1	33275	33275	33275	87	87	87	12	12	12	12	2	2	8987_8#84	ERS188271
A45427	Malawi	2007	Blood	4	Central & Eastern Africa	Sensitive	1	33289	33289	33218	87	87	87	12	12	12	12	2	2	8987_8#92	ERS188279
A41750	Malawi	2006	Blood	4	Central & Eastern Africa	Sensitive	1	33293	33293	14852	87	87	87	12	12	12	12	2	2	8987_8#94	ERS188281
1971	Malawi	1996	Blood	4	Central & Eastern Africa	Sensitive	1	33295	33295	33218	87	87	87	12	12	12	12	2	2	8987_8#95	ERS188282
124_2711	USA		Unknown	4	Rest of World	Unknown	1	—	—	—	—	—	—	—	—	—	—	—	—	9716_8#15	ERS217270
127_85_98	USA	1985	Stool	4	Rest of World	Unknown	1	—	—	—	—	—	—	—	—	—	—	—	—	9716_8#18	ERS217273
112_2012K_180	USA	2012	Stool	4	Rest of World	Unknown	1	—	—	—	—	—	—	—	—	—	—	—	—	9716_8#3	ERS217258
115_2012K_175	USA	2012	Stool	4	Rest of World	Unknown	1	—	—	—	—	—	—	—	—	—	—	—	—	9716_8#6	ERS217261
P2	Unknown	2007	Unknown	4	Rest of World	Unknown	1	30690	30690	30690	87	87	87	12	12	12	12	2	2	9803_3#1	ERS217197
P12	Unknown	2007	Unknown	4	Rest of World	Unknown	2	30705	30705	20998	20998	87	87	12	12	12	12	2	2	9803_3#10	ERS217206
P13	Unknown	2007	Unknown	4	Rest of World	Unknown	2	30705	30705	20998	20998	87	87	12	12	12	12	2	2	9803_3#11	ERS217207
P14	Unknown	2007	Unknown	4	Rest of World	Unknown	1	30708	30708	30708	30708	87	87	12	12	12	12	2	2	9803_3#12	ERS217208
P15	Unknown	2007	Unknown	4	Rest of World	Unknown	1	30710	30710	304	87	87	87	12	12	12	12	2	2	9803_3#13	ERS217209
P16	Unknown	2007	Unknown	4	Rest of World	Unknown	1	30710	30710	304	87	87	87	12	12	12	12	2	2	9803_3#14	ERS217210
RD2	UK	2005	food	4	Rest of World	Unknown	2	30717	30717	5330	87	87	87	12	12	12	12	2	2	9803_3#17	ERS217213
RD3	UK	2005	food	4	Rest of World	Unknown	2	30718	30717	5330	87	87	87	12	12	12	12	2	2	9803_3#18	ERS217214
RD6	UK	2005	food	4	Rest of World	Unknown	2	30719	30717	5330	87	87	87	12	12	12	12	2	2	9803_3#19	ERS217215
P4	Unknown	2007	Unknown	4	Rest of World	Unknown	1	30692	30692	30692	87	87	87	12	12	12	12	2	2	9803_3#2	ERS217198
RD26	UK	2005	food	4	Rest of World	Unknown	1	30720	5255	5255	87	87	87	12	12	12	12	2	2	9803_3#20	ERS217216
RD30	UK	2005	food	4	Rest of World	Unknown	1	30721	30721	5255	87	87	87	12	12	12	12	2	2	9803_3#21	ERS217217
RD36	UK	2005	food	4	Rest of World	Unknown	1	30722	30722	30722	87	87	87	12	12	12	12	2	2	9803_3#22	ERS217218
RD40	UK	2005	food	4	Rest of World	Unknown	1	30723	30723	30723	87	87	87	12	12	12	12	2	2	9803_3#23	ERS217219
RD42	UK	2005	food	4	Rest of World	Unknown	1	30724	30724	30724	87	87	87	12	12	12	12	2	2	9803_3#24	ERS217220
RD44	UK	2005	food	4	Rest of World	Unknown	1	30724	30724	30724	87	87	87	12	12	12	12	2	2	9803_3#25	ERS217221
RD46	UK	2005	food	4	Rest of World	Unknown	1	30724	30724	30724	87	87	87	12	12	12	12	2	2	9803_3#26	ERS217222
RD45	UK	2005	food	4	Rest of World	Unknown	1	30726	30724	30724	87	87	87	12	12	12	12	2	2	9803_3#27	ERS217223
RD50	UK	2005	food	4	Rest of World	Unknown	1	30728	30728	5255	87	87	87	12	12	12	12	2	2	9803_3#29	ERS217225
P5	PTG	2007	Unknown	4	Rest of World	Unknown	1	30693	30693	304	87	87	87	12	12	12	12	2	2	9803_3#3	ERS217199
RD51	UK	2005	food	4	Rest of World	Unknown	1	30729	30729	30729	87	87	87	12	12	12	12	2	2	9803_3#30	ERS217226
RD54	UK	2005	food	4	Rest of World	Unknown	1	30730	30730	30730	87	87	87	12	12	12	12	2	2	9803_3#31	ERS217227
RD55	UK	2005	food	4	Rest of World	Unknown	1	30731	30731	30731	87	87	87	12	12	12	12	2	2	9803_3#32	ERS217228
RD57	UK	2005	food	4	Rest of World	Unknown	1	30732	30732	30730	87	87	87	12	12	12	12	2	2	9803_3#33	ERS217229
RD72	UK	2005	food	4	Rest of World	Unknown	1	30733	30733	5330	87	87	87	12	12	12	12	2	2	9803_3#34	ERS217230
RD76	UK	2005	food	4	Rest of World	Unknown	1	30734	30734	5330	87	87	87	12	12	12	12	2	2	9803_3#35	ERS217231
RD79	UK	2005	food	4	Rest of World	Unknown	1	30735	30735	30735	87	87	87	12	12	12	12	2	2	9803_3#36	ERS217232
RD84	UK	2005	food	4	Rest of World	Unknown	1	30736	30736	5255	87	87	87	12	12	12	12	2	2	9803_3#37	ERS217233
P6	Unknown	2007	Unknown	4	Rest of World	Unknown	1	30693	30693	304	87	87	87	12	12	12	12	2	2	9803_3#4	ERS217200
EX4_PT21b	PTG	1996	Unknown	4	Rest of World	Unknown	1	30740	5255	5255	87	87	87	12	12	12	12	2	2	9803_3#42	ERS217238
S1750_06	PTG	2006	Unknown	4	Rest of World	Unknown	2	25830	25830	25830	87	87	87	12	12	12	12	2	2	9803_3#46	ERS217242
S6669_03L	PTG	2006	Unknown	4	Rest of World	Unknown	1	30745	30745	30745	87	87	87	12	12	12	12	2	2	9803_3#47	ERS217243
S6669_03N	PTG	2006	Unknown	4	Rest of World	Unknown	1	30745	30745	30745	87	87	87	12	12	12	12	2	2	9803_3#48	ERS217244
P7	Unknown	2007	Unknown	4	Rest of World	Unknown	1	30697	30697	30690	87	87	87	12	12	12	12	2	2	9803_3#5	ERS217201
104_AM25928_B	USA	2006	Blood	4	Rest of World	Unknown	1	30751	30751	30751	30751	87	87	12	12	12	12	2	2	9803_3#55	ERS217251
107_2012K_147	USA	2005	Stool	4	Rest of World	Unknown	5	—	—	—	—	—	—	—	—	—	—	—	—	9803_3#58	ERS217254
108_2012K_179	USA	2006	Stool	4	Rest of World	Unknown	1	30754	30754	19611	87	87	87	12	12	12	12	2	2	9803_3#59	ERS217255
P8	Unknown	2007	Unknown	4	Rest of World	Unknown	1	30699	30692	30692	87	87	87	12	12	12	12	2	2	9803_3#6	ERS217202
C49	Columbia	2008	Chicken liver	4	Rest of World	Unknown	2	—	—	—	—	—	—	—	—	—	—	—	—	JG009	SRP078456
C75	Columbia	2011	Chicken liver	4	Rest of World	Unknown	1	—	—	—	—	—	—	—	—	—	—	—	—	JG0013	SRP078456
C76	Columbia	2011	Chicken liver	4	Rest of World	Unknown	1	—	—	—	—	—	—	—	—	—	—	—	—	JG0014	SRP078456
98-0467	USA	1998	Blood	4	Rest of World	Unknown	2	—	—	—	—	—	—	—	—	—	—	—	—	SQ0045	168743
2010K-0300	Thailand	2008	Blood	4	Rest of World	Unknown	1	—	—	—	—	—	—	—	—	—	—	—	—	SQ0013	168732
2010K-0267	Thailand	2008	blood	4	Rest of World	Unknown	1	—	—	—	—	—	—	—	—	—	—	—	—	SQ0007	168726
96-0186	USA	1996	Urine	4	Rest of World	Unknown	1	—	—	—	—	—	—	—	—	—	—	—	—	SQ0044	168844
CDC-STK -1280	Slovakia	1965	0	4	Rest of World	Unknown	1	—	—	—	—	—	—	—	—	—	—	—	—	SQ0048	168845
61979	USA	2002	Ready to eat product	4	Rest of World	Unknown	1	—	—	—	—	—	—	—	—	—	—	—	—	SQ0058	168769
2010K-0263	Thailand	2008	Blood	4	Rest of World	Unknown	5	—	—	—	—	—	—	—	—	—	—	—	—	SQ0030	168748
2010K-0287	Thailand	2008	stool	4	Rest of World	Unknown	1	—	—	—	—	—	—	—	—	—	—	—	—	SQ0011	168730
2010K-0297	Thailand	2008	stool	4	Rest of World	Unknown	1	—	—	—	—	—	—	—	—	—	—	—	—	SQ0012	168731
2010K-0268	Thailand	2008	Blood	4	Rest of World	Unknown	2	—	—	—	—	—	—	—	—	—	—	—	—	SQ0032	168750
2010K-0303	Thailand	2008	stool	4	Rest of World	Unknown	1	—	—	—	—	—	—	—	—	—	—	—	—	SQ0015	168734
98-0467	USA	1998	0	4	Rest of World	Unknown	2	—	—	—	—	—	—	—	—	—	—	—	—	SQ0024	168743
2010K-0313	Mauritius	0	Blood	4	Central & Eastern Africa	Unknown	2	—	—	—	—	—	—	—	—	—	—	—	—	SQ0016	168735
2010K-0329	Mauritius	0	Stool	4	Central & Eastern Africa	Unknown	2	—	—	—	—	—	—	—	—	—	—	—	—	SQ0017	168736
2010K-0277	Thailand	2008	Stool	4	Rest of World	Unknown	5	—	—	—	—	—	—	—	—	—	—	—	—	SQ0033	168751
UC06	USA	2004	Blood	4	Rest of World	Unknown	1	—	—	—	—	—	—	—	—	—	—	—	—	SQ0246	168940
2010K-0284	Thailand	2008	blood	4	Rest of World	Unknown	5	—	—	—	—	—	—	—	—	—	—	—	—	SQ0009	168728
P125109	UK			4	Rest of World	Unknown	1	—	—	—	—	—	—	—	—	—	—	—	—	Salmonella_enterica_subsp_enterica_serovar_Enteritidis_str_P125109_v1	AM933172
616854	Republic of South Africa	2012	PUS	5	Southern Africa	Sensitive	2	41315	410	410	397	397	12	12	12	12	12	2	2	10071_5#13	ERS235836
454790	Republic of South Africa	2006	Fluid	5	Southern Africa	Sensitive	1	41319	410	410	397	397	12	12	12	12	12	2	2	10071_5#16	ERS235839
624887	Republic of South Africa	2012	PUS	5	Southern Africa	Sensitive	1	410	410	410	397	397	12	12	12	12	12	2	2	10071_5#21	ERS235844
508751	Republic of South Africa	2011	Urine	5	Southern Africa	1-2 Antibiotics	1	410	410	410	397	397	12	12	12	12	12	2	2	10071_5#23	ERS235846
1029414	Republic of South Africa	2010	Blood	5	Southern Africa	1-2 Antibiotics	1	34360	34360	34360	34360	16462	365	12	12	12	12	2	2	10071_5#24	ERS235847
570890	Republic of South Africa	2012	Sputum	5	Southern Africa	Sensitive	1	34367	410	410	397	397	12	12	12	12	12	2	2	10071_5#30	ERS235853
684394	Republic of South Africa	2011	Blood	5	Southern Africa	Sensitive	1	410	410	410	397	397	12	12	12	12	12	2	2	10071_5#31	ERS235854
468205	Republic of South Africa	2010	Stool	5	Southern Africa	Sensitive	1	34376	3213	580	177	12	12	12	12	12	12	2	2	10071_5#35	ERS235858
492221	Republic of South Africa	2011	Tissue	5	Southern Africa	Sensitive	1	410	410	410	397	397	12	12	12	12	12	2	2	10071_5#38	ERS235861
684397	Republic of South Africa	2008	Blood	5	Southern Africa	1-2 Antibiotics	1	410	410	410	397	397	12	12	12	12	12	2	2	10071_5#39	ERS235862
468192	Republic of South Africa	2010	Blood	5	Southern Africa	Sensitive	1	34376	3213	580	177	12	12	12	12	12	12	2	2	10071_5#40	ERS235863
459755	Republic of South Africa	2010	Urine	5	Southern Africa	Sensitive	1	410	410	410	397	397	12	12	12	12	12	2	2	10071_5#43	ERS235866
616851	Republic of South Africa	2012	Abscess	5	Southern Africa	Sensitive	1	41315	410	410	397	397	12	12	12	12	12	2	2	10071_5#5	ERS235828
492225	Republic of South Africa	2011	Tissue	5	Southern Africa	Sensitive	1	410	410	410	397	397	12	12	12	12	12	2	2	10071_5#55	ERS235878
590212	Republic of South Africa	2012	Stool	5	Southern Africa	Sensitive	1	—	—	—	—	—	—	—	—	—	—	—	—	10071_5#6	ERS235829
569257	Republic of South Africa	2011	Stool	5	Southern Africa	Sensitive	1	34367	410	410	397	397	12	12	12	12	12	2	2	10071_5#61	ERS235884
496155	Republic of South Africa	2011	Urine	5	Southern Africa	1-2 Antibiotics	1	410	410	410	397	397	12	12	12	12	12	2	2	10071_5#63	ERS235886
317576	Republic of South Africa	2009	Urine	5	Southern Africa	Sensitive	1	34415	34415	34415	34415	34415	12	12	12	12	12	2	2	10071_5#64	ERS235887
472274	Republic of South Africa	2010	Stool	5	Southern Africa	1-2 Antibiotics	1	34376	3213	580	177	12	12	12	12	12	12	2	2	10071_5#65	ERS235888
463134	Republic of South Africa	2010	Blood	5	Southern Africa	Sensitive	1	34376	3213	580	177	12	12	12	12	12	12	2	2	10156_1#1	ERS235891
512103	Republic of South Africa	2011	Urine	5	Southern Africa	1-2 Antibiotics	1	410	410	410	397	397	12	12	12	12	12	2	2	10156_1#11	ERS235901
511112	Republic of South Africa	2011	Stool	5	Southern Africa	Sensitive	1	410	410	410	397	397	12	12	12	12	12	2	2	10156_1#12	ERS235902
575404	Republic of South Africa	2006	Fluid	5	Southern Africa	Sensitive	1	34376	3213	580	177	12	12	12	12	12	12	2	2	10156_1#17	ERS235907
596719	Republic of South Africa	2012	Stool	5	Southern Africa	Sensitive	1	34376	3213	580	177	12	12	12	12	12	12	2	2	10156_1#18	ERS235908
516364	Republic of South Africa	2011	Blood	5	Southern Africa	Sensitive	1	—	—	—	—	—	—	—	—	—	—	—	—	10156_1#19	ERS235909
1030047	Republic of South Africa	2011	Blood	5	Southern Africa	Sensitive	1	—	—	—	—	—	—	—	—	—	—	—	—	10156_1#24	ERS235914
624885	Republic of South Africa	2012	Blood	5	Southern Africa	1-2 Antibiotics	1	—	—	—	—	—	—	—	—	—	—	—	—	10156_1#25	ERS235915
516360	Republic of South Africa	2011	Blood	5	Southern Africa	Sensitive	1	—	—	—	—	—	—	—	—	—	—	—	—	10156_1#27	ERS235917
465481	Republic of South Africa	2010	Stool	5	Southern Africa	1-2 Antibiotics	1	—	—	—	—	—	—	—	—	—	—	—	—	10156_1#37	ERS235927
464793	Republic of South Africa	2010	Blood	5	Southern Africa	Sensitive	1	—	—	—	—	—	—	—	—	—	—	—	—	10156_1#45	ERS235935
672637	Republic of South Africa	2010	Blood	5	Southern Africa	Sensitive	1	—	—	—	—	—	—	—	—	—	—	—	—	10156_1#47	ERS235937
682965	Republic of South Africa	2011	Blood	5	Southern Africa	1-2 Antibiotics	1	7292	410	410	397	397	12	12	12	12	12	2	2	10156_1#51	ERS235941
655136	Republic of South Africa	2012	Stool	5	Southern Africa	Sensitive	1	410	410	410	397	397	12	12	12	12	12	2	2	10156_1#53	ERS235943
672246	Republic of South Africa	2004	Blood	5	Southern Africa	Sensitive	7	34539	410	410	397	397	12	12	12	12	12	2	2	10156_1#54	ERS235944
656744	Republic of South Africa	2012	Stool	5	Southern Africa	Sensitive	1	—	—	—	—	—	—	—	—	—	—	—	—	10156_1#55	ERS235945
672325	Republic of South Africa	2004	Blood	5	Southern Africa	Sensitive	1	—	—	—	—	—	—	—	—	—	—	—	—	10156_1#57	ERS235947
672632	Republic of South Africa	2009	Blood	5	Southern Africa	1-2 Antibiotics	1	—	—	—	—	—	—	—	—	—	—	—	—	10156_1#58	ERS235948
658902	Republic of South Africa	2004	Blood	5	Southern Africa	Sensitive	1	—	—	—	—	—	—	—	—	—	—	—	—	10156_1#59	ERS235949
658910	Republic of South Africa	2004	Blood	5	Southern Africa	Sensitive	1	41291	410	410	397	397	12	12	12	12	12	2	2	10156_1#60	ERS235950
672461	Republic of South Africa	2008	Blood	5	Southern Africa	1-2 Antibiotics	7	34539	410	410	397	397	12	12	12	12	12	2	2	10156_1#61	ERS235951
645899	Republic of South Africa	2012	Blood	5	Southern Africa	Sensitive	1	41292	410	410	397	397	12	12	12	12	12	2	2	10156_1#63	ERS235953
645902	Republic of South Africa	2012	Blood	5	Southern Africa	Sensitive	1	41292	410	410	397	397	12	12	12	12	12	2	2	10156_1#64	ERS235954
459756	Republic of South Africa	2010	Urine	5	Southern Africa	Sensitive	1	—	—	—	—	—	—	—	—	—	—	—	—	10156_1#7	ERS235897
SEAlbis_72	Argentina	1972		5	Rest of World	Unknown	1	38484	38484	38484	1348	12	12	12	12	12	12	2	2	10541_1#82	ERS325074
SEAlbis_72	Argentina			5	Rest of World	Unknown	1	38484	38484	38484	1348	12	12	12	12	12	12	2	2	10541_2#82	ERS325074
93_5337	Angola	1993	stool	5	Rest of World	Sensitive	1	37289	37289	37289	37289	37289	37289	12	12	12	12	2	2	10665_6#12	ERS255470
17_60	Mozambique	1960	Guinea pig blood	5	Central & Eastern Africa	Sensitive	1	37290	37290	37290	37290	37290	12	12	12	12	12	2	2	10665_6#13	ERS255529
201101618	Tunisia	2011	Pericardic	5	Northern Africa	Nal	1	37293	21192	1632	397	397	12	12	12	12	12	2	2	10665_6#16	ERS255512
8_55	Senegal	1955	Mouse brain (Yellow fever culture process for vaccine)	5	West Africa	Sensitive	1	37303	37303	37303	37303	37303	12	12	12	12	12	2	2	10665_6#26	ERS255522
34_58	Congo	1958	Osteomyelitis	5	Central & Eastern Africa	Sensitive	1	37304	37304	37304	37304	37304	37304	12	12	12	12	2	2	10665_6#27	ERS255524
00_7482	Cameroon	2000	Pastry (foodpoisoning 26 people)	5	West Africa	Sensitive	1	37308	37308	37308	37308	12	12	12	12	12	12	2	2	10665_6#31	ERS255480
201003883	Mauritania	2010	stool	5	Northern Africa	Sensitive	1	37316	37316	37316	37316	37316	12	12	12	12	12	2	2	10665_6#39	ERS255503
7_55	Senegal	1955	Mouse brain (Yellow fever culture process for vaccine)	5	West Africa	Sensitive	1	37320	37320	37320	37303	37303	12	12	12	12	12	2	2	10665_6#43	ERS255520
06_0237	Ivory Coast	2006	Blood	5	West Africa	Sensitive	1	37323	37323	397	397	397	12	12	12	12	12	2	2	10665_6#46	ERS255496
16_65	Senegal	1965	Abscess	5	West Africa	Sensitive	1	37327	37327	37327	37327	37303	12	12	12	12	12	2	2	10665_6#50	ERS255538
11_66	Senegal	1966	Blood	5	West Africa	Sensitive	1	37328	37328	37328	37328	12	12	12	12	12	12	2	2	10665_6#51	ERS255540
08_7427	Tunisia	2008	Blood	5	Northern Africa	Sensitive	1	37333	37333	37333	397	397	12	12	12	12	12	2	2	10665_6#56	ERS255500
3_66	Senegal	1966	CSF	5	West Africa	Sensitive	1	37335	37335	37335	37328	12	12	12	12	12	12	2	2	10665_6#58	ERS255541
201008533	Mauritius	2010	Blood	5	Central & Eastern Africa	Sensitive	1	37336	1545	1545	397	397	12	12	12	12	12	2	2	10665_6#59	ERS255508
05_6321	Ivory Coast	2005	Blood	5	West Africa	Sensitive	1	37340	37340	37340	37340	397	12	12	12	12	12	2	2	10665_6#63	ERS255495
4_55	Senegal	1955	Blood	5	West Africa	Sensitive	1	37356	37356	37356	37356	37303	12	12	12	12	12	2	2	10665_6#79	ERS255519
17_65	Senegal	1965	Blood	5	West Africa	Sensitive	1	37359	37359	37359	37359	12	12	12	12	12	12	2	2	10665_6#81	ERS255537
21027	USA		mouse spleen	5	Rest of World	Unknown	1	—	—	—	—	—	—	—	—	—	—	—	—	JG001	SRP078456
21046	USA		mouse spleen	5	Rest of World	Unknown	3	—	—	—	—	—	—	—	—	—	—	—	—	JG002	SRP078456
22087	USA		chicken egg	5	Rest of World	Unknown	1	—	—	—	—	—	—	—	—	—	—	—	—	JG0014	SRP078456
D3098	Malawi	1997	Blood	5	Central & Eastern Africa	Sensitive	1	—	—	—	—	—	—	—	—	—	—	—	—	4407_7#5	ERS011095
LH_M296	USA	2001	Unknown	5	Rest of World	Unknown	1	—	—	—	—	—	—	—	—	—	—	—	—	5886_6#5	ERS400259
31/88	Uruguay	1988	Gastroenteritis	5	Rest of World	Sensitive	1	73846	73846	73843	73843	90	90	12	12	12	12	2	2	5969_5#8	ERS022680
08/89	Uruguay	1989	Blood	5	Rest of World	Sensitive	1	73843	73843	73843	73843	90	90	12	12	12	12	2	2	5969_6#1	ERS022681
KUMAR19	UK	2010	Stool	5	Rest of World	Sensitive	1	20837	20837	397	397	397	12	12	12	12	12	2	2	6601_8#19	ERS037389
KUMAR2	UK			5	Rest of World	Unknown	1	—	—	—	—	—	—	—	—	—	—	—	—	6601_8#2	ERS037363
101	Malawi	1996	Blood	5	Central & Eastern Africa	Sensitive	1	33198	33198	33198	33198	33198	12	12	12	12	12	2	2	8987_8#1	ERS188188
2702	Malawi	1996	Blood	5	Central & Eastern Africa	Sensitive	1	33198	33198	33198	33198	33198	12	12	12	12	12	2	2	8987_8#41	ERS188228
9486	Malawi	1998	Blood	5	Central & Eastern Africa	Unknown	4	33269	33269	33198	33198	33198	12	12	12	12	12	2	2	8987_8#80	ERS188267
119_2012K_187	USA	2012	Stool	5	Rest of World	Unknown	1	—	—	—	—	—	—	—	—	—	—	—	—	9716_8#10	ERS217265
120_2021	USA		Unknown	5	Rest of World	Unknown	1	—	—	—	—	—	—	—	—	—	—	—	—	9716_8#11	ERS217266
125_81_2625	USA	1981	Blood	5	Rest of World	Unknown	1	—	—	—	—	—	—	—	—	—	—	—	—	9716_8#16	ERS217271
126_88_303	USA	1988	Stool	5	Rest of World	Unknown	1	—	—	—	—	—	—	—	—	—	—	—	—	9716_8#17	ERS217272
130_88_408	USA		Unknown	5	Rest of World	Unknown	1	—	—	—	—	—	—	—	—	—	—	—	—	9716_8#21	ERS217276
133_48_0565	USA	1948	Animal	5	Rest of World	Unknown	1	—	—	—	—	—	—	—	—	—	—	—	—	9716_8#24	ERS217279
135_50_3079	USA	1949	Unknown	5	Rest of World	Unknown	1	—	—	—	—	—	—	—	—	—	—	—	—	9716_8#25	ERS217280
136_50_4630	USA	1950	Unknown	5	Rest of World	Unknown	1	—	—	—	—	—	—	—	—	—	—	—	—	9716_8#26	ERS217281
137_50_5306	USA	1950	Animal	5	Rest of World	Unknown	1	—	—	—	—	—	—	—	—	—	—	—	—	9716_8#27	ERS217282
138_50_5646	Japan	1950	Animal	5	Rest of World	Unknown	1	—	—	—	—	—	—	—	—	—	—	—	—	9716_8#28	ERS217283
SAEN62	Congo	1989	Blood	5	Central & Eastern Africa	Sensitive	1	—	—	—	—	—	—	—	—	—	—	—	—	9716_8#35	ERS217385
114_2012K_174	USA	2012	Stool	5	Rest of World	Unknown	1	—	—	—	—	—	—	—	—	—	—	—	—	9716_8#5	ERS217260
SAEN392	Congo	1992	Blood	5	Central & Eastern Africa	Sensitive	1	—	—	—	—	—	—	—	—	—	—	—	—	9716_8#51	ERS217408
SAEN437	Congo	1992	Blood	5	Central & Eastern Africa	Sensitive	1	12676	12676	12676	12676	12676	12676	12	12	12	12	2	2	9716_8#52	ERS217410
SAEN1975	Uganda	1996	Blood	5	Central & Eastern Africa	Sensitive	1	—	—	—	—	—	—	—	—	—	—	—	—	9716_8#53	ERS217411
SAEN2862	Uganda	1997	Blood	5	Central & Eastern Africa	Sensitive	5	—	—	—	—	—	—	—	—	—	—	—	—	9716_8#55	ERS217415
SAEN4582	Uganda	1997	Blood	5	Central & Eastern Africa	MDR	1	—	—	—	—	—	—	—	—	—	—	—	—	9716_8#56	ERS217418
117_2012K_185	USA	2012	Stool	5	Rest of World	Unknown	1	—	—	—	—	—	—	—	—	—	—	—	—	9716_8#8	ERS217263
P17	Unknown	2007	Unknown	5	Rest of World	Unknown	1	30713	30713	397	397	397	12	12	12	12	12	2	2	9803_3#15	ERS217211
P19	Unknown	2007	Unknown	5	Rest of World	Unknown	1	30715	30715	397	397	397	12	12	12	12	12	2	2	9803_3#16	ERS217212
SEA	USA	1994	food	5	Rest of World	Unknown	1	30737	30737	30737	12	12	12	12	12	12	12	2	2	9803_3#39	ERS217235
SEC	USA	1994	food	5	Rest of World	Unknown	1	30738	30738	30738	30738	12	12	12	12	12	12	2	2	9803_3#40	ERS217236
SED	USA	1994	food	5	Rest of World	Unknown	3	30739	30739	30739	30739	12	12	12	12	12	12	2	2	9803_3#41	ERS217237
9508_195	USA	1994	Unknown	5	Rest of World	Unknown	1	30741	30741	30741	12432	12	12	12	12	12	12	2	2	9803_3#43	ERS217239
9508_211	USA	1994	Unknown	5	Rest of World	Unknown	1	30742	14047	14047	12	12	12	12	12	12	12	2	2	9803_3#44	ERS217240
S4726_04	UK	2006	Unknown	5	Rest of World	Unknown	1	30701	397	397	397	397	12	12	12	12	12	2	2	9803_3#45	ERS217241
99_CDC_H9556	USA		Stool	5	Rest of World	Unknown	1	16462	16462	16462	16462	16462	365	12	12	12	12	2	2	9803_3#50	ERS217246
100_8_403	USA	2008	Stool	5	Rest of World	Unknown	1	30747	30747	12280	10158	12	12	12	12	12	12	2	2	9803_3#51	ERS217247
102_AM36958_B	USA	2008	Unknown	5	Rest of World	Unknown	1	30749	30749	30749	30749	30749	90	12	12	12	12	2	2	9803_3#53	ERS217249
103_08_639	USA	2008	Stool	5	Rest of World	Unknown	2	30750	150	12	12	12	12	12	12	12	12	2	2	9803_3#54	ERS217250
106_2011K_1681	USA	2011	Stool	5	Rest of World	Unknown	1	30753	30753	30753	30753	294	294	12	12	12	12	2	2	9803_3#57	ERS217253
P9	Spain	2007	Unknown	5	Rest of World	Unknown	1	30701	397	397	397	397	12	12	12	12	12	2	2	9803_3#7	ERS217203
P10	Spain	2007	Unknown	5	Rest of World	Unknown	1	30701	397	397	397	397	12	12	12	12	12	2	2	9803_3#8	ERS217204
P11	Spain	2007	Unknown	5	Rest of World	Unknown	1	30701	397	397	397	397	12	12	12	12	12	2	2	9803_3#9	ERS217205
SD380	USA	2008	foam	5	Rest of World	Unknown	1	—	—	—	—	—	—	—	—	—	—	—	—	SQ0052	168763
2010K-2029	USA	2010	human	5	Rest of World	Unknown	1	—	—	—	—	—	—	—	—	—	—	—	—	SQ0019	168738
55795	USA	2001	Chicken	5	Rest of World	Unknown	1	—	—	—	—	—	—	—	—	—	—	—	—	SQ0053	168764
2010K-1369	USA	2010	Stool	5	Rest of World	Unknown	1	—	—	—	—	—	—	—	—	—	—	—	—	SQ0039	168756
SD277	USA	2008	Scald water	5	Rest of World	Unknown	1	—	—	—	—	—	—	—	—	—	—	—	—	SQ0054	168765
2009K-1651	USA	2009	Human	5	Rest of World	Unknown	1	—	—	—	—	—	—	—	—	—	—	—	—	SQ0004	168723
98961	USA	2010	Young Chicken carcass rinse	5	Rest of World	Unknown	1	—	—	—	—	—	—	—	—	—	—	—	—	SQ0057	168768
61080	USA	2002	Cattle	5	Rest of World	Unknown	1	—	—	—	—	—	—	—	—	—	—	—	—	SQ0059	168770
2010K-1832	USA	2010	0	5	Rest of World	Unknown	1	—	—	—	—	—	—	—	—	—	—	—	—	SQ0041	168758
34986	USA	1998	Chicken	5	Rest of World	Unknown	2	—	—	—	—	—	—	—	—	—	—	—	—	SQ0060	168771
84-1226	USA	1984	0	5	Rest of World	Unknown	5	—	—	—	—	—	—	—	—	—	—	—	—	SQ0022	168741
2010K-0345	Mauritius	0	brain Abscess	5	Central & Eastern Africa	Unknown	1	—	—	—	—	—	—	—	—	—	—	—	—	SQ0035	168753
2010K-0860	USA	2010	Stool	5	Rest of World	Unknown	1	—	—	—	—	—	—	—	—	—	—	—	—	SQ0037	168843
78296	USA	2005	Young chicken rinse	5	Rest of World	Unknown	1	—	—	—	—	—	—	—	—	—	—	—	—	SQ0055	168766
39997	USA	1999	Chicken	5	Rest of World	Unknown	3	—	—	—	—	—	—	—	—	—	—	—	—	SQ0177	168791
2009K-0958	USA	2009	human	5	Rest of World	Unknown	1	—	—	—	—	—	—	—	—	—	—	—	—	SQ0003	168722
82631	USA	2006	Chicken	5	Rest of World	Unknown	1	—	—	—	—	—	—	—	—	—	—	—	—	SQ0178	168792
2009K-1726	USA	2009	Human	5	Rest of World	Unknown	1	—	—	—	—	—	—	—	—	—	—	—	—	SQ0005	168724
2010K-0262	Thailand	2008	stool	5	Rest of World	Unknown	1	—	—	—	—	—	—	—	—	—	—	—	—	SQ0006	168725
2010K-0351	Mauritius	0	Stool	5	Central & Eastern Africa	Unknown	1	—	—	—	—	—	—	—	—	—	—	—	—	SQ0036	168754
2010K-1923	USA	2010	Human	5	Rest of World	Unknown	1	—	—	—	—	—	—	—	—	—	—	—	—	SQ0018	168737
85366	USA	2006	Chicken	5	Rest of World	Unknown	1	—	—	—	—	—	—	—	—	—	—	—	—	SQ0056	168767
MB04708	USA	2002	Egg yolks	5	Rest of World	Unknown	1	—	—	—	—	—	—	—	—	—	—	—	—	SQ0185	168942
9810102B	USA	1998	sea otter, abdomen	5	Rest of World	Unknown	1	—	—	—	—	—	—	—	—	—	—	—	—	SQ0238	168784
gerald_D0M12ACXX_1_AAGCGA	USA	1993	elephant seal, lung	5	Rest of World	Unknown	1	—	—	—	—	—	—	—	—	—	—	—	—	SQ0228	168774
gerald_D0M12ACXX_1_AAGGAC	USA	1993	CA sea lion, liver	5	Rest of World	Unknown	7	—	—	—	—	—	—	—	—	—	—	—	—	SQ0227	168773
261627	Republic of South Africa	2008	Stool	6	Southern Africa	Sensitive	1	34401	34401	34401	34401	34401	33255	33255	12	12	12	2	2	10071_5#54	ERS235877
261629	Republic of South Africa	2009	Urine	6	Southern Africa	Sensitive	1	34401	34401	34401	34401	34401	33255	33255	12	12	12	2	2	10156_1#50	ERS235940
34_61	Madagascar	1961	Snake	6	Central & Eastern Africa	Sensitive	1	37331	37331	37331	37331	37331	37331	37331	32442	12	12	2	2	10665_6#54	ERS255532
D3493	Malawi	1997	Blood	6	Central & Eastern Africa	Sensitive	1	—	—	—	—	—	—	—	—	—	—	—	—	4407_7#6	ERS011094
D35807	Malawi	2005	Blood	6	Central & Eastern Africa	Sensitive	1	15630	15630	15630	15630	15630	15630	15622	12	12	12	2	2	4414_7#5	ERS026076
D23974	Malawi	2004	Blood	6	Central & Eastern Africa	Unknown	1	15622	15622	15622	15622	15622	15622	15622	12	12	12	2	2	4414_8#5	ERS024556
01-00493-2	Germany	2001	Reptile	6	Rest of World	Unknown	1	32442	32442	32442	32442	32442	32442	32442	32442	12	12	2	2	5886_5#1	ERS400244
D24359	Malawi	2004	Blood	7	Central & Eastern Africa	Sensitive	1	—	—	—	—	—	—	—	—	—	—	—	—	4414_8#1	ERS024552
SARB18_FB	USA	1988	NK	7	Rest of World	Unknown	1	32440	32440	32440	32440	20269	20269	8462	8462	12	12	2	2	5886_6#8	ERS400262
118_2012K_186	USA	2012	Stool	7	Rest of World	Unknown	3	—	—	—	—	—	—	—	—	—	—	—	—	9716_8#9	ERS217264
105_2011K_1654	USA	2011	Stool	7	Rest of World	Unknown	1	30752	30752	30752	30752	30752	8462	8462	8462	12	12	2	2	9803_3#56	ERS217252
CO52846	USA	2004	Avian	7	Rest of World	Unknown	S. Gallinarum used as outgroup	—	—	—	—	—	—	—	—	—	—	—	—	SQ0203	168678
F8104	Ratin -manufactured rat poison			8	Rest of World	Unknown	1	38201	38201	38201	38201	38201	12703	12703	12703	12	12	2	2	10512_1#63	ERS330784
F8022	Ratin -manufactured rat poison			8	Rest of World	Unknown	1	—	—	—	—	—	—	—	—	—	—	—	—	10512_1#64	ERS330785
F3124	Ratin -manufactured rat poison			8	Rest of World	Unknown	1	38202	38202	37300	37300	37300	12703	12703	12703	12	12	2	2	10512_1#65	ERS330786
6_56	Ethiopia	1956	stool	8	Central & Eastern Africa	Sensitive	1	37300	37300	37300	37300	37300	12703	12703	12703	12	12	2	2	10665_6#23	ERS255523
10_63	Morocco	1963	CSF	8	Northern Africa	Sensitive	1	37317	37317	37300	37300	37300	12703	12703	12703	12	12	2	2	10665_6#40	ERS255535
6_52	Congo	1952	Unknown	8	Central & Eastern Africa	Unknown	1	37318	37318	37318	37318	37300	12703	12703	12703	12	12	2	2	10665_6#41	ERS255518
5_51	Tunisia	1951	Unknown	8	Northern Africa	Unknown	1	37352	37352	37352	37352	37300	12703	12703	12703	12	12	2	2	10665_6#75	ERS255517
MZ0743	USA	1948	Guinea pig	8	Rest of World	Unknown	1	37735	37735	37735	12927	385	385	385	219	79	2	2	2	5886_5#5	ERS400248
132_88_406	USA		Unknown	8	Rest of World	Unknown	1	—	—	—	—	—	—	—	—	—	—	—	—	9716_8#23	ERS217278
250994	Republic of South Africa	2006	Blood	9	Southern Africa	Sensitive	9	34345	34345	34345	34345	12675	12675	12675	12	12	12	2	2	10071_5#11	ERS235834
258179	Republic of South Africa	2008	Blood	9	Southern Africa	1-2 Antibiotics	9	34345	34345	34345	34345	12675	12675	12675	12	12	12	2	2	10071_5#26	ERS235849
94_4688	Rwanda	1993	Blood	9	Central & Eastern Africa	MDR	6	37291	37291	37291	37291	12675	12675	12675	12	12	12	2	2	10665_6#14	ERS255473
SE85_1233	Central African Republic	1985	Blood	9	Central & Eastern Africa	1-2 Antibiotics	6	37312	37312	37312	12675	12675	12675	12675	12	12	12	2	2	10665_6#35	ERS255543
H0_9180_482	HPA			9	Central & Eastern Africa	Unknown	9	38091	38091	14879	14879	12675	12675	12675	12	12	12	2	2	12377_1#79	ERS416978
F11_24_198	HPA			9	Central & Eastern Africa	Unknown	9	41502	41502	41502	34345	12675	12675	12675	12	12	12	2	2	12377_1#80	ERS416979
H0_7042_137_1	HPA			9	Central & Eastern Africa	Unknown	9	38090	38090	38090	14879	12675	12675	12675	12	12	12	2	2	12377_1#81	ERS416980
D7795_2	Malawi			9	Central & Eastern Africa	Unknown	9	38091	38091	14879	14879	12675	12675	12675	12	12	12	2	2	12377_1#82	ERS416981
H0170036601	HPA			9	Central & Eastern Africa	Unknown	9	38091	38091	14879	14879	12675	12675	12675	12	12	12	2	2	12377_1#83	ERS416982
D3314	Malawi	1999	Blood	9	Central & Eastern Africa	MDR	9	—	—	—	—	—	—	—	—	—	—	—	—	4407_7#11	ERS011089
A9395	Malawi	2000	Blood	9	Central & Eastern Africa	MDR	9	—	—	—	—	—	—	—	—	—	—	—	—	4407_7#2	ERS011098
D10599	Malawi	2000	Blood	9	Central & Eastern Africa	MDR	9	—	—	—	—	—	—	—	—	—	—	—	—	4407_7#3	ERS011097
D7795	Malawi	2000	Blood	9	Central & Eastern Africa	MDR	9	—	—	—	—	—	—	—	—	—	—	—	—	4407_7#4	ERS011096
A13085	Malawi	2001	Blood	9	Central & Eastern Africa	MDR	9	15658	15658	15658	15658	12675	12675	12675	12	12	12	2	2	4407_8#1	ERS023831
D21704	Malawi	2003	Blood	9	Central & Eastern Africa	MDR	9	15656	15656	15656	14879	12675	12675	12675	12	12	12	2	2	4407_8#11	ERS026071
A25257	Malawi	2003	Blood	9	Central & Eastern Africa	MDR	9	15655	15655	14879	14879	12675	12675	12675	12	12	12	2	2	4407_8#12	ERS026072
D28919	Malawi	2004	Blood	9	Central & Eastern Africa	MDR	9	15654	15654	14879	14879	12675	12675	12675	12	12	12	2	2	4407_8#2	ERS024538
A32803	Malawi	2004	Blood	9	Central & Eastern Africa	MDR	8	15653	15653	15653	14879	12675	12675	12675	12	12	12	2	2	4407_8#3	ERS024539
D11474	Malawi	2001	Blood	9	Central & Eastern Africa	MDR	9	15651	15651	15651	14879	12675	12675	12675	12	12	12	2	2	4407_8#5	ERS024541
D11509	Malawi	2001	Blood	9	Central & Eastern Africa	MDR	9	15650	15650	15650	14879	12675	12675	12675	12	12	12	2	2	4407_8#6	ERS024542
A17892	Malawi	2002	Blood	9	Central & Eastern Africa	MDR	9	15648	15648	15648	14879	12675	12675	12675	12	12	12	2	2	4407_8#8	ERS024544
A17731	Malawi	2002	Blood	9	Central & Eastern Africa	MDR	9	15647	14879	14879	14879	12675	12675	12675	12	12	12	2	2	4407_8#9	ERS026069
D36956	Malawi	2006	Blood	9	Central & Eastern Africa	Unknown	9	15636	15636	14879	14879	12675	12675	12675	12	12	12	2	2	4414_7#10	ERS024549
D40290	Malawi	2006	Blood	9	Central & Eastern Africa	MDR	9	15632	15632	15632	14879	12675	12675	12675	12	12	12	2	2	4414_7#3	ERS026074
D36263	Malawi	2006	Blood	9	Central & Eastern Africa	MDR	7	15627	15627	14879	14879	12675	12675	12675	12	12	12	2	2	4414_7#9	ERS024548
D24443	Malawi	2004	Blood	9	Central & Eastern Africa	MDR	9	15621	15621	15621	14879	12675	12675	12675	12	12	12	2	2	4414_8#6	ERS024557
D24954	Malawi	2004	Blood	9	Central & Eastern Africa	MDR	9	—	—	—	—	—	—	—	—	—	—	—	—	6938_2#2	ERS055586
Ke417	Kenya	2003	Stool	9	Central & Eastern Africa	Unknown	8	30088	30088	30088	14879	12675	12675	12675	12	12	12	2	2	8525_2#92	ERS158540
Ke434	Kenya	2003	Stool	9	Central & Eastern Africa	Unknown	9	30116	30116	30088	14879	12675	12675	12675	12	12	12	2	2	8525_3#13	ERS158557
Ke448	Kenya	2000	Stool	9	Central & Eastern Africa	Unknown	7	30136	30136	30136	14879	12675	12675	12675	12	12	12	2	2	8525_3#27	ERS158571
Ke484	Kenya	2000	Stool	9	Central & Eastern Africa	Unknown	9	30186	30186	30136	14879	12675	12675	12675	12	12	12	2	2	8525_3#63	ERS158607
Ke485	Kenya	2001	Stool	9	Central & Eastern Africa	Unknown	9	30188	30188	30188	14879	12675	12675	12675	12	12	12	2	2	8525_3#64	ERS158608
Ke488	Kenya	2001	Stool	9	Central & Eastern Africa	Unknown	9	30191	30191	30191	14879	12675	12675	12675	12	12	12	2	2	8525_3#67	ERS158611
Ke491	Kenya	2001	Blood	9	Central & Eastern Africa	Unknown	9	30188	30188	30188	14879	12675	12675	12675	12	12	12	2	2	8525_3#70	ERS158614
D7419	Malawi	2000	Blood	9	Central & Eastern Africa	MDR	8	15638	15636	14879	14879	12675	12675	12675	12	12	12	2	2	8987_8#10	ERS188197
A17787	Malawi	2002	Blood	9	Central & Eastern Africa	MDR	9	33427	33427	14879	14879	12675	12675	12675	12	12	12	2	2	8987_8#12	ERS188199
D6007	Malawi	2000	Blood	9	Central & Eastern Africa	MDR	9	33200	15655	14879	14879	12675	12675	12675	12	12	12	2	2	8987_8#13	ERS188200
A54341	Malawi	2009	Blood	9	Central & Eastern Africa	MDR	9	15647	14879	14879	14879	12675	12675	12675	12	12	12	2	2	8987_8#14	ERS188201
A55767	Malawi	2009	Blood	9	Central & Eastern Africa	Sensitive	9	15638	15636	14879	14879	12675	12675	12675	12	12	12	2	2	8987_8#15	ERS188202
D5293	Malawi	2000	Blood	9	Central & Eastern Africa	MDR	9	15638	15636	14879	14879	12675	12675	12675	12	12	12	2	2	8987_8#19	ERS188206
D6437	Malawi	2000	Blood	9	Central & Eastern Africa	MDR	9	33548	33418	14879	14879	12675	12675	12675	12	12	12	2	2	8987_8#20	ERS188207
A7830	Malawi	2000	Blood	9	Central & Eastern Africa	Sensitive	9	15638	15636	14879	14879	12675	12675	12675	12	12	12	2	2	8987_8#23	ERS188210
A58824	Malawi	2010	Blood	9	Central & Eastern Africa	MDR	8	33273	33273	14879	14879	12675	12675	12675	12	12	12	2	2	8987_8#26	ERS188213
D3419	Malawi	1999	Blood	9	Central & Eastern Africa	MDR	9	33200	15655	14879	14879	12675	12675	12675	12	12	12	2	2	8987_8#29	ERS188216
A6379	Malawi	1999	Blood	9	Central & Eastern Africa	MDR	9	33200	15655	14879	14879	12675	12675	12675	12	12	12	2	2	8987_8#32	ERS188219
D7378	Malawi	2000	Blood	9	Central & Eastern Africa	MDR	9	33264	33264	14879	14879	12675	12675	12675	12	12	12	2	2	8987_8#33	ERS188220
D3421	Malawi	1999	Blood	9	Central & Eastern Africa	MDR	9	33200	15655	14879	14879	12675	12675	12675	12	12	12	2	2	8987_8#39	ERS188226
A39959a	Malawi	2006	Blood	9	Central & Eastern Africa	Unknown	9	33266	15636	14879	14879	12675	12675	12675	12	12	12	2	2	8987_8#4	ERS188191
A13216	Malawi	2001	Blood	9	Central & Eastern Africa	MDR	9	33574	15636	14879	14879	12675	12675	12675	12	12	12	2	2	8987_8#40	ERS188227
A7369	Malawi	2000	Blood	9	Central & Eastern Africa	MDR	9	33200	15655	14879	14879	12675	12675	12675	12	12	12	2	2	8987_8#42	ERS188229
A17698	Malawi	2002	Blood	9	Central & Eastern Africa	MDR	9	33214	33214	14879	14879	12675	12675	12675	12	12	12	2	2	8987_8#49	ERS188236
A28721	Malawi	2004	Blood	9	Central & Eastern Africa	MDR	9	33418	33418	14879	14879	12675	12675	12675	12	12	12	2	2	8987_8#5	ERS188192
A12756	Malawi	2001	Blood	9	Central & Eastern Africa	MDR	9	33216	15655	14879	14879	12675	12675	12675	12	12	12	2	2	8987_8#50	ERS188237
A9086	Malawi	2000	Blood	9	Central & Eastern Africa	MDR	9	15638	15636	14879	14879	12675	12675	12675	12	12	12	2	2	8987_8#52	ERS188239
A59040	Malawi	2010	Blood	9	Central & Eastern Africa	MDR	9	15638	15636	14879	14879	12675	12675	12675	12	12	12	2	2	8987_8#54	ERS188241
D43980	Malawi	2007	Blood	9	Central & Eastern Africa	1-2 Antibiotics	6	33226	15632	15632	14879	12675	12675	12675	12	12	12	2	2	8987_8#55	ERS188242
A30782	Malawi	2004	Blood	9	Central & Eastern Africa	MDR	9	15638	15636	14879	14879	12675	12675	12675	12	12	12	2	2	8987_8#58	ERS188245
D3558	Malawi	1999	Blood	9	Central & Eastern Africa	Unknown	9	15638	15636	14879	14879	12675	12675	12675	12	12	12	2	2	8987_8#59	ERS188246
A53601	Malawi	2008	Blood	9	Central & Eastern Africa	MDR	9	33419	15632	15632	14879	12675	12675	12675	12	12	12	2	2	8987_8#6	ERS188193
A53016	Malawi	2008	Blood	9	Central & Eastern Africa	MDR	9	33245	33245	14879	14879	12675	12675	12675	12	12	12	2	2	8987_8#67	ERS188254
A9215	Malawi	2000	Blood	9	Central & Eastern Africa	MDR	9	15638	15636	14879	14879	12675	12675	12675	12	12	12	2	2	8987_8#69	ERS188256
D11119	Malawi	2000	Blood	9	Central & Eastern Africa	MDR	7	33200	15655	14879	14879	12675	12675	12675	12	12	12	2	2	8987_8#70	ERS188257
A46277	Malawi	2007	Blood	9	Central & Eastern Africa	MDR	9	33262	15632	15632	14879	12675	12675	12675	12	12	12	2	2	8987_8#76	ERS188263
A31878	Malawi	2004	Blood	9	Central & Eastern Africa	MDR	9	33264	33264	14879	14879	12675	12675	12675	12	12	12	2	2	8987_8#77	ERS188264
D16245	Malawi	2002	Blood	9	Central & Eastern Africa	MDR	9	33266	15636	14879	14879	12675	12675	12675	12	12	12	2	2	8987_8#78	ERS188265
A53742	Malawi	2009	Blood	9	Central & Eastern Africa	MDR	9	33279	15632	15632	14879	12675	12675	12675	12	12	12	2	2	8987_8#86	ERS188273
D17739	Malawi	2002	Blood	9	Central & Eastern Africa	Unknown	9	15647	14879	14879	14879	12675	12675	12675	12	12	12	2	2	8987_8#88	ERS188275
A7828	Malawi	2000	Blood	9	Central & Eastern Africa	MDR	9	15638	15636	14879	14879	12675	12675	12675	12	12	12	2	2	8987_8#89	ERS188276
A34142	Malawi	2005	Blood	9	Central & Eastern Africa	MDR	9	33422	33422	14879	14879	12675	12675	12675	12	12	12	2	2	8987_8#9	ERS188196
A53843	Malawi	2009	Blood	9	Central & Eastern Africa	Sensitive	7	33200	15655	14879	14879	12675	12675	12675	12	12	12	2	2	8987_8#90	ERS188277
A36950	Malawi	2005	Blood	9	Central & Eastern Africa	Sensitive	9	33200	15655	14879	14879	12675	12675	12675	12	12	12	2	2	8987_8#91	ERS188278
A35261	Malawi	2005	Blood	9	Central & Eastern Africa	MDR	9	15638	15636	14879	14879	12675	12675	12675	12	12	12	2	2	8987_8#93	ERS188280
31353	Congo	2010	Blood	9	Central & Eastern Africa	MDR	8	33186	33179	33179	14879	12675	12675	12675	12	12	12	2	2	9032_4#1	ERS188380
33013	Congo	2011	Blood	9	Central & Eastern Africa	MDR	9	33186	33179	33179	14879	12675	12675	12675	12	12	12	2	2	9032_4#10	ERS188389
33033	Congo	2011	Blood	9	Central & Eastern Africa	MDR	9	33186	33179	33179	14879	12675	12675	12675	12	12	12	2	2	9032_4#11	ERS188390
33078	Congo	2011	Blood	9	Central & Eastern Africa	MDR	9	33196	33184	33179	14879	12675	12675	12675	12	12	12	2	2	9032_4#12	ERS188391
33393	Congo	2011	Blood	9	Central & Eastern Africa	MDR	8	33186	33179	33179	14879	12675	12675	12675	12	12	12	2	2	9032_4#13	ERS188392
33453	Congo	2011	Blood	9	Central & Eastern Africa	MDR	9	33184	33184	33179	14879	12675	12675	12675	12	12	12	2	2	9032_4#14	ERS188393
33513	Congo	2011	Blood	9	Central & Eastern Africa	MDR	9	33186	33179	33179	14879	12675	12675	12675	12	12	12	2	2	9032_4#15	ERS188394
33523	Congo	2011	Blood	9	Central & Eastern Africa	MDR	9	33184	33184	33179	14879	12675	12675	12675	12	12	12	2	2	9032_4#16	ERS188395
33623	Congo	2011	Blood	9	Central & Eastern Africa	MDR	9	33186	33179	33179	14879	12675	12675	12675	12	12	12	2	2	9032_4#17	ERS188396
33653	Congo	2011	Blood	9	Central & Eastern Africa	MDR	9	33184	33184	33179	14879	12675	12675	12675	12	12	12	2	2	9032_4#18	ERS188397
33663	Congo	2011	Blood	9	Central & Eastern Africa	MDR	9	33186	33179	33179	14879	12675	12675	12675	12	12	12	2	2	9032_4#19	ERS188398
32363	Congo	2010	Blood	9	Central & Eastern Africa	MDR	9	33196	33184	33179	14879	12675	12675	12675	12	12	12	2	2	9032_4#2	ERS188381
33673	Congo	2011	Blood	9	Central & Eastern Africa	MDR	9	33181	33181	33179	14879	12675	12675	12675	12	12	12	2	2	9032_4#20	ERS188399
33683	Congo	2011	Blood	9	Central & Eastern Africa	MDR	8	—	—	—	—	—	—	—	—	—	—	—	—	9032_4#21	ERS188400
33693	Congo	2011	Blood	9	Central & Eastern Africa	MDR	9	33184	33184	33179	14879	12675	12675	12675	12	12	12	2	2	9032_4#22	ERS188401
33703	Congo	2011	Blood	9	Central & Eastern Africa	MDR	9	33184	33184	33179	14879	12675	12675	12675	12	12	12	2	2	9032_4#23	ERS188402
33713	Congo	2011	Blood	9	Central & Eastern Africa	MDR	9	33196	33184	33179	14879	12675	12675	12675	12	12	12	2	2	9032_4#24	ERS188403
33873	Congo	2011	Blood	9	Central & Eastern Africa	MDR	9	33186	33179	33179	14879	12675	12675	12675	12	12	12	2	2	9032_4#25	ERS188404
33893	Congo	2011	Blood	9	Central & Eastern Africa	MDR	9	33186	33179	33179	14879	12675	12675	12675	12	12	12	2	2	9032_4#26	ERS188405
33913	Congo	2011	Blood	9	Central & Eastern Africa	MDR	9	33186	33179	33179	14879	12675	12675	12675	12	12	12	2	2	9032_4#27	ERS188406
33923	Congo	2011	Blood	9	Central & Eastern Africa	MDR	9	33181	33181	33179	14879	12675	12675	12675	12	12	12	2	2	9032_4#28	ERS188407
33943	Congo	2011	Blood	9	Central & Eastern Africa	MDR	9	33186	33179	33179	14879	12675	12675	12675	12	12	12	2	2	9032_4#29	ERS188408
32013	Congo	2010	Blood	9	Central & Eastern Africa	MDR	9	33186	33179	33179	14879	12675	12675	12675	12	12	12	2	2	9032_4#3	ERS188382
33993	Congo	2011	Blood	9	Central & Eastern Africa	MDR	9	33184	33184	33179	14879	12675	12675	12675	12	12	12	2	2	9032_4#30	ERS188409
34083	Congo	2011	Blood	9	Central & Eastern Africa	MDR	9	33186	33179	33179	14879	12675	12675	12675	12	12	12	2	2	9032_4#31	ERS188410
34173	Congo	2011	Blood	9	Central & Eastern Africa	MDR	9	33186	33179	33179	14879	12675	12675	12675	12	12	12	2	2	9032_4#32	ERS188411
34193	Congo	2011	Blood	9	Central & Eastern Africa	MDR	9	33179	33179	33179	14879	12675	12675	12675	12	12	12	2	2	9032_4#33	ERS188412
34223	Congo	2011	Blood	9	Central & Eastern Africa	MDR	9	33181	33181	33179	14879	12675	12675	12675	12	12	12	2	2	9032_4#34	ERS188413
34233	Congo	2011	Blood	9	Central & Eastern Africa	MDR	9	33184	33184	33179	14879	12675	12675	12675	12	12	12	2	2	9032_4#35	ERS188414
34243	Congo	2011	Blood	9	Central & Eastern Africa	MDR	9	33186	33179	33179	14879	12675	12675	12675	12	12	12	2	2	9032_4#36	ERS188415
34253	Congo	2011	Blood	9	Central & Eastern Africa	MDR	8	33181	33181	33179	14879	12675	12675	12675	12	12	12	2	2	9032_4#37	ERS188416
34393	Congo	2011	Blood	9	Central & Eastern Africa	MDR	8	33189	33179	33179	14879	12675	12675	12675	12	12	12	2	2	9032_4#38	ERS188417
34403	Congo	2011	Blood	9	Central & Eastern Africa	MDR	9	33184	33184	33179	14879	12675	12675	12675	12	12	12	2	2	9032_4#39	ERS188418
32963	Congo	2011	Blood	9	Central & Eastern Africa	MDR	9	33184	33184	33179	14879	12675	12675	12675	12	12	12	2	2	9032_4#4	ERS188383
34413	Congo	2011	Blood	9	Central & Eastern Africa	MDR	9	33186	33179	33179	14879	12675	12675	12675	12	12	12	2	2	9032_4#40	ERS188419
34423	Congo	2011	Blood	9	Central & Eastern Africa	MDR	9	33184	33184	33179	14879	12675	12675	12675	12	12	12	2	2	9032_4#41	ERS188420
34443	Congo	2011	Blood	9	Central & Eastern Africa	MDR	8	33181	33181	33179	14879	12675	12675	12675	12	12	12	2	2	9032_4#42	ERS188421
34483	Congo	2011	Blood	9	Central & Eastern Africa	MDR	9	33196	33184	33179	14879	12675	12675	12675	12	12	12	2	2	9032_4#44	ERS188423
34493	Congo	2011	Blood	9	Central & Eastern Africa	MDR	9	33181	33181	33179	14879	12675	12675	12675	12	12	12	2	2	9032_4#45	ERS188424
34503	Congo	2011	Blood	9	Central & Eastern Africa	MDR	6	33196	33184	33179	14879	12675	12675	12675	12	12	12	2	2	9032_4#46	ERS188425
34563	Congo	2011	Blood	9	Central & Eastern Africa	MDR	9	33196	33184	33179	14879	12675	12675	12675	12	12	12	2	2	9032_4#47	ERS188426
34683	Congo	2011	Blood	9	Central & Eastern Africa	MDR	9	33189	33179	33179	14879	12675	12675	12675	12	12	12	2	2	9032_4#48	ERS188427
34853	Congo	2011	Blood	9	Central & Eastern Africa	MDR	9	33184	33184	33179	14879	12675	12675	12675	12	12	12	2	2	9032_4#49	ERS188428
32523	Congo	2010	Blood	9	Central & Eastern Africa	MDR	9	33196	33184	33179	14879	12675	12675	12675	12	12	12	2	2	9032_4#5	ERS188384
34863	Congo	2011	Blood	9	Central & Eastern Africa	MDR	9	33186	33179	33179	14879	12675	12675	12675	12	12	12	2	2	9032_4#50	ERS188429
34873	Congo	2011	Blood	9	Central & Eastern Africa	MDR	9	33186	33179	33179	14879	12675	12675	12675	12	12	12	2	2	9032_4#51	ERS188430
34893	Congo	2011	Blood	9	Central & Eastern Africa	MDR	9	33186	33179	33179	14879	12675	12675	12675	12	12	12	2	2	9032_4#52	ERS188431
34933	Congo	2011	Blood	9	Central & Eastern Africa	MDR	9	33181	33181	33179	14879	12675	12675	12675	12	12	12	2	2	9032_4#53	ERS188432
35203	Congo	2011	Blood	9	Central & Eastern Africa	MDR	9	33522	33179	33179	14879	12675	12675	12675	12	12	12	2	2	9032_4#55	ERS188434
35213	Congo	2011	Blood	9	Central & Eastern Africa	MDR	9	33186	33179	33179	14879	12675	12675	12675	12	12	12	2	2	9032_4#56	ERS188435
35223	Congo	2011	Blood	9	Central & Eastern Africa	MDR	9	33186	33179	33179	14879	12675	12675	12675	12	12	12	2	2	9032_4#57	ERS188436
35263	Congo	2011	Blood	9	Central & Eastern Africa	MDR	8	33186	33179	33179	14879	12675	12675	12675	12	12	12	2	2	9032_4#58	ERS188437
35433	Congo	2011	Blood	9	Central & Eastern Africa	MDR	9	33186	33179	33179	14879	12675	12675	12675	12	12	12	2	2	9032_4#59	ERS188438
32633	Congo	2011	Blood	9	Central & Eastern Africa	MDR	9	33181	33181	33179	14879	12675	12675	12675	12	12	12	2	2	9032_4#6	ERS188385
35443	Congo	2011	Blood	9	Central & Eastern Africa	MDR	9	33196	33184	33179	14879	12675	12675	12675	12	12	12	2	2	9032_4#60	ERS188439
35473	Congo	2011	Blood	9	Central & Eastern Africa	MDR	9	33186	33179	33179	14879	12675	12675	12675	12	12	12	2	2	9032_4#61	ERS188440
35563	Congo	2011	Blood	9	Central & Eastern Africa	MDR	9	33196	33184	33179	14879	12675	12675	12675	12	12	12	2	2	9032_4#62	ERS188441
36803	Congo	2011	Blood	9	Central & Eastern Africa	MDR	9	33186	33179	33179	14879	12675	12675	12675	12	12	12	2	2	9032_4#63	ERS188442
36723	Congo	2011	Blood	9	Central & Eastern Africa	MDR	9	33196	33184	33179	14879	12675	12675	12675	12	12	12	2	2	9032_4#64	ERS188443
36343	Congo	2011	Blood	9	Central & Eastern Africa	MDR	9	33186	33179	33179	14879	12675	12675	12675	12	12	12	2	2	9032_4#65	ERS188444
36313	Congo	2011	Blood	9	Central & Eastern Africa	MDR	9	33184	33184	33179	14879	12675	12675	12675	12	12	12	2	2	9032_4#66	ERS188445
36183	Congo	2011	Blood	9	Central & Eastern Africa	MDR	9	33184	33184	33179	14879	12675	12675	12675	12	12	12	2	2	9032_4#67	ERS188446
36173	Congo	2011	Blood	9	Central & Eastern Africa	MDR	9	33196	33184	33179	14879	12675	12675	12675	12	12	12	2	2	9032_4#68	ERS188447
36163	Congo	2011	Blood	9	Central & Eastern Africa	MDR	9	33186	33179	33179	14879	12675	12675	12675	12	12	12	2	2	9032_4#69	ERS188448
36103	Congo	2011	Blood	9	Central & Eastern Africa	MDR	9	33538	33179	33179	14879	12675	12675	12675	12	12	12	2	2	9032_4#70	ERS188449
35693	Congo	2011	Blood	9	Central & Eastern Africa	MDR	9	33184	33184	33179	14879	12675	12675	12675	12	12	12	2	2	9032_4#71	ERS188450
35773	Congo	2011	Blood	9	Central & Eastern Africa	MDR	9	33184	33184	33179	14879	12675	12675	12675	12	12	12	2	2	9032_4#72	ERS188451
35723	Congo	2011	Blood	9	Central & Eastern Africa	MDR	9	33186	33179	33179	14879	12675	12675	12675	12	12	12	2	2	9032_4#73	ERS188452
35713	Congo	2011	Blood	9	Central & Eastern Africa	MDR	9	33186	33179	33179	14879	12675	12675	12675	12	12	12	2	2	9032_4#74	ERS188453
32863	Congo	2011	Blood	9	Central & Eastern Africa	MDR	9	33186	33179	33179	14879	12675	12675	12675	12	12	12	2	2	9032_4#8	ERS188387
32853	Congo	2010	Blood	9	Central & Eastern Africa	MDR	9	33196	33184	33179	14879	12675	12675	12675	12	12	12	2	2	9032_4#9	ERS188388
1020983	Malawi	2011	Blood	9	Central & Eastern Africa	MDR	9	33574	15636	14879	14879	12675	12675	12675	12	12	12	2	2	9032_4#92	ERS188471
SAEN4	Congo	1988	Blood	9	Central & Eastern Africa	1-2 Antibiotics	6	—	—	—	—	—	—	—	—	—	—	—	—	9716_8#29	ERS217379
SAEN8	Congo	1988	Blood	9	Central & Eastern Africa	1-2 Antibiotics	6	—	—	—	—	—	—	—	—	—	—	—	—	9716_8#30	ERS217380
SAEN13	Congo	1988	Blood	9	Central & Eastern Africa	1-2 Antibiotics	7	—	—	—	—	—	—	—	—	—	—	—	—	9716_8#31	ERS217381
SAEN19	Congo	1989	Blood	9	Central & Eastern Africa	1-2 Antibiotics	7	41379	41379	12675	12675	12675	12675	12675	12	12	12	2	2	9716_8#32	ERS217382
SAEN26	Congo	1989	Blood	9	Central & Eastern Africa	1-2 Antibiotics	7	—	—	—	—	—	—	—	—	—	—	—	—	9716_8#33	ERS217383
SAEN27	Congo	1989	Blood	9	Central & Eastern Africa	1-2 Antibiotics	6	—	—	—	—	—	—	—	—	—	—	—	—	9716_8#34	ERS217384
SAEN84	Congo	1989	Blood	9	Central & Eastern Africa	1-2 Antibiotics	5	12675	12675	12675	12675	12675	12675	12675	12	12	12	2	2	9716_8#36	ERS217386
SAEN87	Congo	1989	Blood	9	Central & Eastern Africa	1-2 Antibiotics	8	—	—	—	—	—	—	—	—	—	—	—	—	9716_8#37	ERS217387
SAEN111	Congo	1990	Blood	9	Central & Eastern Africa	1-2 Antibiotics	8	—	—	—	—	—	—	—	—	—	—	—	—	9716_8#38	ERS217388
SAEN128	Congo	1990	Blood	9	Central & Eastern Africa	1-2 Antibiotics	8	—	—	—	—	—	—	—	—	—	—	—	—	9716_8#39	ERS217389
SAEN146	Congo	1990	Blood	9	Central & Eastern Africa	1-2 Antibiotics	8	—	—	—	—	—	—	—	—	—	—	—	—	9716_8#40	ERS217391
SAEN152	Congo	1990	Blood	9	Central & Eastern Africa	1-2 Antibiotics	8	—	—	—	—	—	—	—	—	—	—	—	—	9716_8#41	ERS217392
SAEN180	Congo	1990	Blood	9	Central & Eastern Africa	1-2 Antibiotics	7	—	—	—	—	—	—	—	—	—	—	—	—	9716_8#42	ERS217393
SAEN199	Congo	1991	Blood	9	Central & Eastern Africa	1-2 Antibiotics	7	—	—	—	—	—	—	—	—	—	—	—	—	9716_8#43	ERS217395
SAEN203	Congo	1991	Blood	9	Central & Eastern Africa	1-2 Antibiotics	5	—	—	—	—	—	—	—	—	—	—	—	—	9716_8#44	ERS217396
SAEN220	Congo	1991	Blood	9	Central & Eastern Africa	1-2 Antibiotics	5	—	—	—	—	—	—	—	—	—	—	—	—	9716_8#45	ERS217398
SAEN256	Congo	1991	Blood	9	Central & Eastern Africa	1-2 Antibiotics	7	—	—	—	—	—	—	—	—	—	—	—	—	9716_8#46	ERS217399
SAEN280	Congo	1991	Blood	9	Central & Eastern Africa	MDR	7	—	—	—	—	—	—	—	—	—	—	—	—	9716_8#47	ERS217401
SAEN284	Congo	1991	Blood	9	Central & Eastern Africa	MDR	7	—	—	—	—	—	—	—	—	—	—	—	—	9716_8#48	ERS217402
SAEN390	Congo	1992	Blood	9	Central & Eastern Africa	1-2 Antibiotics	6	—	—	—	—	—	—	—	—	—	—	—	—	9716_8#50	ERS217407
SAEN6442	Uganda	1998	Blood	9	Central & Eastern Africa	MDR	9	—	—	—	—	—	—	—	—	—	—	—	—	9716_8#57	ERS217419
SAEN6474	Uganda	1998	Stool	9	Central & Eastern Africa	MDR	9	—	—	—	—	—	—	—	—	—	—	—	—	9716_8#58	ERS217420
2009K-0479	Uganda		0	9	Central & Eastern Africa	Unknown	9	—	—	—	—	—	—	—	—	—	—	—	—	SQ0028	168746
94_8098	Rwanda	1994	pr_lvement humain	10	Central & Eastern Africa	MDR	8	37302	37302	30136	14879	12675	12675	12675	12	12	12	2	2	10665_6#25	ERS255475
SAEN2209	Uganda	1996	Stool	10	Central & Eastern Africa	1-2 Antibiotics	4	—	—	—	—	—	—	—	—	—	—	—	—	9716_8#54	ERS217413
